# Supplementary material for: Methyl 2,4-dihy­droxy-5-(4-nitro­benzamido)­benzoate
Source: Acta Crystallogr Sect E Struct Rep Online. 2013 Jan 9;69(Pt 2):o207. doi: 10.1107/S160053681300024X (PMC3569267; doi:10.1107/S160053681300024X)
Supplement: Supplementary file 1 [file e-69-0o207-sup1.cif]

##############################################################################
#                                                                            #
# This CIF contains the data in a paper accepted for publication in          #
# Acta Crystallographica Section E. It conforms to the requirements of       #
# Notes for Authors for Acta Crystallographica Section E, and has been       #
# peer reviewed under the auspices of the IUCr Commission on Journals.       #
#                                                                            #
# Full details of the Crystallographic Information File format               #
# are given in the paper "The Crystallographic Information File (CIF):       #
# a New Standard Archive File for Crystallography" by S. R. Hall, F. H.      #
# Allen and I. D. Brown [Acta Cryst. (1991), A47, 655-685].                  #
#                                                                            #
# The current version of the core CIF dictionary is obtainable from          #
# ftp://ftp.iucr.org/pub/cif_core.dic.                                       #
#                                                                            #
# Software is freely available for graphical display of the structure(s)     #
# in this CIF. For information consult the CIF software page                 #
# http://www.iucr.org/resources/cif/software.                                #
#                                                                            #
# This file may be used for bona fide research purposes within the           #
# scientific community so long as proper attribution is given to the journal # 
# article from which it was obtained.                                        #
#                                                                            #
##############################################################################
data_global
_audit_creation_method     ?
_journal_date_recd_electronic     2013-01-03
_journal_date_accepted     2013-01-03
_journal_name_full     'Acta Crystallographica, Section E'
_journal_year     2013
_journal_volume     69
_journal_issue      2
_journal_page_first     o207
_journal_page_last     o207
_journal_paper_category     QO
_journal_paper_doi     10.1107/S160053681300024X
_journal_coeditor_code     HB7022
_publ_contact_author
;
Muhammad Nawaz Tahir
University of Sargodha
Department of Physics
Sargodha
Pakistan
;
_publ_contact_author_email     'dmntahir_uos@yahoo.com'
_publ_contact_author_fax     '0092 48 32 22 121'
_publ_contact_author_phone     '0092 48 92 30 914'
_publ_section_title
;
Methyl 2,4-dihydroxy-5-(4-nitrobenzamido)benzoate
;
loop_
    _publ_author_name
    _publ_author_address
    'Syeda Sohaila Naz'
;
University of Peshawar
Institute of Chemical Sciences
Peshawar
Pakistan
;
    'Nazar Ul Islam'
;
University of Peshawar
Institute of Chemical Sciences
Peshawar
Pakistan
;
    'Tahir, M. Nawaz'
;
University of Sargodha
Department of Physics
Sargodha
Pakistan
;
    'Muhammad Raza Shah'
;
H.E.J. Research Institute of Chemistry,
International Center for Chemical and Biological Sciences
University of Karachi
Karachi 75270
Pakistan
;
data_I
_audit_creation_method     SHELXL-97
_chemical_name_systematic
;
Methyl 2,4-dihydroxy-5-(4-nitrobenzamido)benzoate
;
_chemical_name_common     ?
_chemical_formula_moiety     'C15 H12 N2 O7'
_chemical_formula_sum     'C15 H12 N2 O7'
_chemical_formula_iupac     'C15 H12 N2 O7'
_chemical_formula_weight     332.27
_symmetry_cell_setting     monoclinic
_symmetry_space_group_name_H-M     'C 2/c'
_symmetry_space_group_name_Hall     '-C 2yc'
loop_
    _symmetry_equiv_pos_site_id
    _symmetry_equiv_pos_as_xyz
    1 x,y,z
    2 -x,y,1/2-z
    3 -x,-y,-z
    4 x,-y,1/2+z
    5 1/2+x,1/2+y,z
    6 1/2-x,1/2+y,1/2-z
    7 1/2-x,1/2-y,-z
    8 1/2+x,1/2-y,1/2+z
_cell_length_a     30.412(6)
_cell_length_b     6.9325(15)
_cell_length_c     14.936(3)
_cell_angle_alpha     90
_cell_angle_beta     111.737(8)
_cell_angle_gamma     90
_cell_volume     2925.0(11)
_cell_formula_units_Z     8
_cell_measurement_reflns_used     1519
_cell_measurement_theta_min     1.44
_cell_measurement_theta_max     26.00
_cell_measurement_temperature     296(2)
_exptl_crystal_description     needle
_exptl_crystal_colour     yellow
_exptl_crystal_size_max     0.28
_exptl_crystal_size_mid     0.18
_exptl_crystal_size_min     0.16
_exptl_crystal_density_diffrn     1.509
_exptl_crystal_density_meas     ?
_exptl_crystal_density_method     'not measured'
_exptl_crystal_F_000     1376
_exptl_absorpt_coefficient_mu     0.122
_exptl_absorpt_correction_type     multi-scan
_exptl_absorpt_process_details     '(SADABS; Bruker, 2009)'
_exptl_absorpt_correction_T_min     0.970
_exptl_absorpt_correction_T_max     0.980
_exptl_special_details     ' '
_diffrn_ambient_temperature     296(2)
_diffrn_radiation_type     MoK\a
_diffrn_radiation_wavelength     0.71073
_diffrn_radiation_source     'fine-focus sealed tube'
_diffrn_radiation_monochromator     graphite
_diffrn_measurement_device_type     'Bruker Kappa APEXII CCD'
_diffrn_measurement_method     \w
_diffrn_detector_area_resol_mean     8.00
_diffrn_reflns_number     10681
_diffrn_reflns_av_R_equivalents     0.0550
_diffrn_reflns_av_sigmaI/netI     0.0727
_diffrn_reflns_theta_min     1.44
_diffrn_reflns_theta_max     26.00
_diffrn_reflns_theta_full     26.00
_diffrn_measured_fraction_theta_max     0.999
_diffrn_measured_fraction_theta_full     0.999
_diffrn_reflns_limit_h_min     -35
_diffrn_reflns_limit_h_max     37
_diffrn_reflns_limit_k_min     -8
_diffrn_reflns_limit_k_max     5
_diffrn_reflns_limit_l_min     -18
_diffrn_reflns_limit_l_max     18
_diffrn_standards_number     0
_diffrn_standards_interval_count     ?
_diffrn_standards_interval_time     ?
_diffrn_standards_decay_%     ?
_refine_special_details
;
Refinement of <i>F</i>^2^ against ALL reflections. The weighted <i>R</i>-factor
<i>wR</i> and goodness of fit <i>S</i> are based on <i>F</i>^2^, conventional
<i>R</i>-factors <i>R</i> are based on <i>F</i>, with <i>F</i> set to zero for
negative <i>F</i>^2^. The threshold expression of <i>F</i>^2^ >
\s(<i>F</i>^2^) is used only for calculating <i>R</i>-factors(gt) <i>etc</i>.
and is not relevant to the choice of reflections for refinement.
<i>R</i>-factors based on <i>F</i>^2^ are statistically about twice as large
as those based on <i>F</i>, and <i>R</i>- factors based on ALL data will be
even larger.
;
_reflns_number_total     2885
_reflns_number_gt     1519
_reflns_threshold_expression     I>2\s(I)
_refine_ls_structure_factor_coef     Fsqd
_refine_ls_matrix_type     full
_refine_ls_R_factor_all     0.1230
_refine_ls_R_factor_gt     0.0517
_refine_ls_wR_factor_gt     0.1052
_refine_ls_wR_factor_ref     0.1338
_refine_ls_goodness_of_fit_ref     0.976
_refine_ls_restrained_S_all     0.976
_refine_ls_number_reflns     2885
_refine_ls_number_parameters     220
_refine_ls_number_restraints     0
_refine_ls_hydrogen_treatment     constr
_refine_ls_weighting_scheme     calc
_refine_ls_weighting_details
                 'calc w=1/[\s^2^(Fo^2^)+(0.0575P)^2^] where P=(Fo^2^+2Fc^2^)/3'
_atom_sites_solution_hydrogens     geom
_atom_sites_solution_primary     direct
_atom_sites_solution_secondary     difmap
_refine_ls_shift/su_max     0.000
_refine_ls_shift/su_mean     0.000
_refine_diff_density_max     0.177
_refine_diff_density_min     -0.240
loop_
    _atom_type_symbol
    _atom_type_description
    _atom_type_scat_dispersion_real
    _atom_type_scat_dispersion_imag
    _atom_type_scat_source
    'C' 'C' 0.0033 0.0016
                         'International Tables Vol C Tables 4.2.6.8 and 6.1.1.4'
    'H' 'H' 0.0000 0.0000
                         'International Tables Vol C Tables 4.2.6.8 and 6.1.1.4'
    'N' 'N' 0.0061 0.0033
                         'International Tables Vol C Tables 4.2.6.8 and 6.1.1.4'
    'O' 'O' 0.0106 0.0060
                         'International Tables Vol C Tables 4.2.6.8 and 6.1.1.4'
_computing_data_collection     'APEX2 (Bruker, 2009)'
_computing_cell_refinement     'SAINT (Bruker, 2009)'
_computing_data_reduction     'SAINT (Bruker, 2009)'
_computing_structure_solution     'SHELXS97 (Sheldrick, 2008)'
_computing_structure_refinement     'SHELXL97 (Sheldrick, 2008)'
_computing_molecular_graphics
                              'ORTEP-3 (Farrugia, 2012) and PLATON (Spek, 2009)'
_computing_publication_material
                                'WinGX (Farrugia, 2012) and PLATON (Spek, 2009)'
loop_
    _atom_site_type_symbol
    _atom_site_label
    _atom_site_fract_x
    _atom_site_fract_y
    _atom_site_fract_z
    _atom_site_U_iso_or_equiv
    _atom_site_thermal_displace_type
    _atom_site_calc_flag
    _atom_site_refinement_flags
    _atom_site_occupancy
    _atom_site_disorder_assembly
    _atom_site_disorder_group
    O O1 0.10274(6) 0.1155(3) 0.32019(12) 0.0472(7) Uani . . 1.000 . -16
    O O2 0.05741(6) 0.1342(3) 0.40795(13) 0.0569(8) Uani . . 1.000 . -16
    O O3 0.09767(6) 0.1238(3) 0.59618(13) 0.0556(8) Uani . . 1.000 . -16
    O O4 0.26255(6) 0.0020(3) 0.72631(12) 0.0551(8) Uani . . 1.000 . -16
    O O5 0.25654(6) -0.0216(3) 0.39997(11) 0.0441(7) Uani . . 1.000 . -16
    O O6 0.49252(7) -0.2190(4) 0.50312(16) 0.0817(10) Uani . . 1.000 . -16
    O O7 0.50869(7) -0.1537(4) 0.65151(16) 0.0963(12) Uani . . 1.000 . -16
    N N1 0.26968(7) -0.0090(3) 0.55853(14) 0.0378(8) Uani . . 1.000 . -16
    N N2 0.48095(8) -0.1732(4) 0.56944(19) 0.0571(10) Uani . . 1.000 . -16
    C C1 0.13985(9) 0.0859(4) 0.48802(17) 0.0319(9) Uani . . 1.000 . -16
    C C2 0.13784(9) 0.0904(4) 0.58047(19) 0.0364(9) Uani . . 1.000 . -16
    C C3 0.17868(9) 0.0616(4) 0.66047(18) 0.0415(10) Uani . . 1.000 . -16
    C C4 0.22102(9) 0.0301(4) 0.65078(17) 0.0371(9) Uani . . 1.000 . -16
    C C5 0.22394(8) 0.0249(3) 0.55857(17) 0.0303(9) Uani . . 1.000 . -16
    C C6 0.18331(8) 0.0531(3) 0.47889(16) 0.0314(9) Uani . . 1.000 . -16
    C C7 0.09636(10) 0.1146(4) 0.40347(18) 0.0390(10) Uani . . 1.000 . -16
    C C8 0.06012(10) 0.1408(5) 0.23493(19) 0.0624(13) Uani . . 1.000 . -16
    C C9 0.28430(8) -0.0313(3) 0.48462(17) 0.0298(9) Uani . . 1.000 . -16
    C C10 0.33614(8) -0.0680(3) 0.51086(16) 0.0301(8) Uani . . 1.000 . -16
    C C11 0.36749(9) -0.1024(4) 0.60418(17) 0.0425(10) Uani . . 1.000 . -16
    C C12 0.41477(9) -0.1343(4) 0.62442(19) 0.0448(10) Uani . . 1.000 . -16
    C C13 0.43065(9) -0.1345(4) 0.54982(19) 0.0382(9) Uani . . 1.000 . -16
    C C14 0.40103(9) -0.1016(4) 0.45639(19) 0.0482(10) Uani . . 1.000 . -16
    C C15 0.35354(9) -0.0687(4) 0.43751(18) 0.0425(10) Uani . . 1.000 . -16
    H H1 0.29169 -0.01664 0.61475 0.0453 Uiso . . 1.000 . -16
    H H3 0.17730 0.06358 0.72164 0.0499 Uiso . . 1.000 . -16
    H H3A 0.07616 0.14790 0.54484 0.0833 Uiso . . 1.000 . -16
    H H4 0.25843 0.01839 0.77701 0.0826 Uiso . . 1.000 . -16
    H H6 0.18481 0.05032 0.41783 0.0377 Uiso . . 1.000 . -16
    H H8A 0.06788 0.13162 0.17835 0.0937 Uiso . . 1.000 . -16
    H H8B 0.04667 0.26521 0.23692 0.0937 Uiso . . 1.000 . -16
    H H8C 0.03765 0.04218 0.23315 0.0937 Uiso . . 1.000 . -16
    H H11 0.35623 -0.10400 0.65419 0.0511 Uiso . . 1.000 . -16
    H H12 0.43554 -0.15519 0.68741 0.0538 Uiso . . 1.000 . -16
    H H14 0.41260 -0.10127 0.40680 0.0578 Uiso . . 1.000 . -16
    H H15 0.33301 -0.04676 0.37444 0.0509 Uiso . . 1.000 . -16
loop_
    _atom_site_aniso_label
    _atom_site_aniso_U_11
    _atom_site_aniso_U_22
    _atom_site_aniso_U_33
    _atom_site_aniso_U_12
    _atom_site_aniso_U_13
    _atom_site_aniso_U_23
    O1 0.0365(11) 0.0729(14) 0.0296(10) 0.0091(10) 0.0093(9) 0.0050(10)
    O2 0.0332(12) 0.0922(17) 0.0453(12) 0.0137(11) 0.0146(10) 0.0050(11)
    O3 0.0351(12) 0.0936(17) 0.0440(12) 0.0141(12) 0.0216(10) 0.0101(12)
    O4 0.0339(11) 0.1073(18) 0.0236(9) 0.0067(11) 0.0101(9) 0.0008(11)
    O5 0.0321(10) 0.0767(15) 0.0233(9) 0.0060(10) 0.0099(8) 0.0008(9)
    O6 0.0442(14) 0.144(2) 0.0601(15) 0.0172(14) 0.0232(12) -0.0166(15)
    O7 0.0364(13) 0.189(3) 0.0497(14) 0.0125(16) -0.0002(11) -0.0097(16)
    N1 0.0263(12) 0.0631(17) 0.0222(10) 0.0026(11) 0.0069(9) 0.0004(11)
    N2 0.0335(15) 0.087(2) 0.0471(16) 0.0061(14) 0.0106(13) -0.0062(15)
    C1 0.0295(15) 0.0362(17) 0.0312(14) 0.0024(12) 0.0128(12) 0.0022(12)
    C2 0.0346(16) 0.0428(18) 0.0368(15) 0.0043(14) 0.0189(13) 0.0039(13)
    C3 0.0367(17) 0.063(2) 0.0287(14) 0.0020(15) 0.0165(13) 0.0005(14)
    C4 0.0345(16) 0.0483(19) 0.0266(13) -0.0013(14) 0.0090(12) 0.0004(13)
    C5 0.0266(15) 0.0385(17) 0.0284(13) -0.0013(12) 0.0131(11) -0.0010(12)
    C6 0.0345(16) 0.0361(16) 0.0246(13) -0.0033(12) 0.0122(12) -0.0014(12)
    C7 0.0383(18) 0.0457(18) 0.0350(15) 0.0051(14) 0.0159(13) 0.0029(13)
    C8 0.0466(19) 0.098(3) 0.0312(16) 0.0178(19) 0.0013(14) 0.0066(17)
    C9 0.0317(15) 0.0314(16) 0.0276(14) -0.0019(12) 0.0125(12) -0.0010(12)
    C10 0.0323(15) 0.0312(16) 0.0273(13) -0.0008(12) 0.0116(11) -0.0039(12)
    C11 0.0372(17) 0.063(2) 0.0296(14) 0.0045(15) 0.0149(13) 0.0008(14)
    C12 0.0348(17) 0.065(2) 0.0295(15) 0.0044(15) 0.0059(12) -0.0001(14)
    C13 0.0244(15) 0.0484(18) 0.0405(16) 0.0013(14) 0.0104(12) -0.0033(14)
    C14 0.0394(18) 0.077(2) 0.0328(15) 0.0059(16) 0.0189(13) 0.0019(15)
    C15 0.0301(16) 0.068(2) 0.0287(14) 0.0075(15) 0.0101(12) 0.0035(14)
_geom_special_details
;
Bond distances, angles <i>etc</i>. have been calculated using the rounded
fractional coordinates. All su's are estimated from the variances of the
(full) variance-covariance matrix. The cell e.s.d.'s are taken into account in
the estimation of distances, angles and torsion angles
;
loop_
    _geom_bond_atom_site_label_1
    _geom_bond_atom_site_label_2
    _geom_bond_site_symmetry_1
    _geom_bond_site_symmetry_2
    _geom_bond_distance
    _geom_bond_publ_flag
    O1 C7 . . 1.328(3) no
    O1 C8 . . 1.453(3) no
    O2 C7 . . 1.219(4) no
    O3 C2 . . 1.347(4) no
    O4 C4 . . 1.360(3) no
    O5 C9 . . 1.235(3) no
    O6 N2 . . 1.210(4) no
    O7 N2 . . 1.211(3) no
    O3 H3A . . 0.8200 no
    O4 H4 . . 0.8200 no
    N1 C9 . . 1.343(3) no
    N1 C5 . . 1.411(3) no
    N2 C13 . . 1.472(4) no
    N1 H1 . . 0.8600 no
    C1 C7 . . 1.465(4) no
    C1 C6 . . 1.397(4) no
    C1 C2 . . 1.405(4) no
    C2 C3 . . 1.382(4) no
    C3 C4 . . 1.366(4) no
    C4 C5 . . 1.413(3) no
    C5 C6 . . 1.376(3) no
    C9 C10 . . 1.499(4) no
    C10 C15 . . 1.382(4) no
    C10 C11 . . 1.387(3) no
    C11 C12 . . 1.373(4) no
    C12 C13 . . 1.369(4) no
    C13 C14 . . 1.371(4) no
    C14 C15 . . 1.384(4) no
    C3 H3 . . 0.9300 no
    C6 H6 . . 0.9300 no
    C8 H8A . . 0.9600 no
    C8 H8B . . 0.9600 no
    C8 H8C . . 0.9600 no
    C11 H11 . . 0.9300 no
    C12 H12 . . 0.9300 no
    C14 H14 . . 0.9300 no
    C15 H15 . . 0.9300 no
loop_
    _geom_angle_atom_site_label_1
    _geom_angle_atom_site_label_2
    _geom_angle_atom_site_label_3
    _geom_angle_site_symmetry_1
    _geom_angle_site_symmetry_2
    _geom_angle_site_symmetry_3
    _geom_angle
    _geom_angle_publ_flag
    C7 O1 C8 . . . 115.4(2) no
    C2 O3 H3A . . . 109.00 no
    C4 O4 H4 . . . 109.00 no
    C5 N1 C9 . . . 130.3(2) no
    O6 N2 C13 . . . 118.7(2) no
    O6 N2 O7 . . . 123.6(3) no
    O7 N2 C13 . . . 117.7(2) no
    C9 N1 H1 . . . 115.00 no
    C5 N1 H1 . . . 115.00 no
    C6 C1 C7 . . . 121.5(2) no
    C2 C1 C7 . . . 119.4(3) no
    C2 C1 C6 . . . 119.1(2) no
    O3 C2 C3 . . . 117.2(2) no
    C1 C2 C3 . . . 119.6(3) no
    O3 C2 C1 . . . 123.2(2) no
    C2 C3 C4 . . . 120.8(2) no
    O4 C4 C3 . . . 123.9(2) no
    O4 C4 C5 . . . 115.5(2) no
    C3 C4 C5 . . . 120.6(2) no
    N1 C5 C4 . . . 115.0(2) no
    C4 C5 C6 . . . 118.6(2) no
    N1 C5 C6 . . . 126.4(2) no
    C1 C6 C5 . . . 121.2(2) no
    O1 C7 O2 . . . 122.2(2) no
    O1 C7 C1 . . . 114.2(3) no
    O2 C7 C1 . . . 123.6(2) no
    N1 C9 C10 . . . 116.2(2) no
    O5 C9 N1 . . . 121.8(2) no
    O5 C9 C10 . . . 122.1(2) no
    C9 C10 C15 . . . 117.9(2) no
    C11 C10 C15 . . . 118.3(2) no
    C9 C10 C11 . . . 123.8(2) no
    C10 C11 C12 . . . 121.5(2) no
    C11 C12 C13 . . . 118.5(2) no
    N2 C13 C12 . . . 119.5(2) no
    C12 C13 C14 . . . 122.1(3) no
    N2 C13 C14 . . . 118.4(2) no
    C13 C14 C15 . . . 118.5(3) no
    C10 C15 C14 . . . 121.1(2) no
    C2 C3 H3 . . . 120.00 no
    C4 C3 H3 . . . 120.00 no
    C1 C6 H6 . . . 119.00 no
    C5 C6 H6 . . . 119.00 no
    O1 C8 H8A . . . 109.00 no
    O1 C8 H8B . . . 109.00 no
    O1 C8 H8C . . . 109.00 no
    H8A C8 H8B . . . 109.00 no
    H8A C8 H8C . . . 109.00 no
    H8B C8 H8C . . . 109.00 no
    C10 C11 H11 . . . 119.00 no
    C12 C11 H11 . . . 119.00 no
    C11 C12 H12 . . . 121.00 no
    C13 C12 H12 . . . 121.00 no
    C13 C14 H14 . . . 121.00 no
    C15 C14 H14 . . . 121.00 no
    C10 C15 H15 . . . 119.00 no
    C14 C15 H15 . . . 119.00 no
loop_
    _geom_torsion_atom_site_label_1
    _geom_torsion_atom_site_label_2
    _geom_torsion_atom_site_label_3
    _geom_torsion_atom_site_label_4
    _geom_torsion_site_symmetry_1
    _geom_torsion_site_symmetry_2
    _geom_torsion_site_symmetry_3
    _geom_torsion_site_symmetry_4
    _geom_torsion
    _geom_torsion_publ_flag
    C8 O1 C7 O2 . . . . -0.2(4) no
    C8 O1 C7 C1 . . . . 179.1(2) no
    C9 N1 C5 C4 . . . . 176.6(2) no
    C9 N1 C5 C6 . . . . -3.7(4) no
    C5 N1 C9 O5 . . . . 0.8(4) no
    C5 N1 C9 C10 . . . . -179.3(2) no
    O6 N2 C13 C12 . . . . 162.4(3) no
    O6 N2 C13 C14 . . . . -17.0(4) no
    O7 N2 C13 C12 . . . . -19.0(4) no
    O7 N2 C13 C14 . . . . 161.7(3) no
    C6 C1 C2 O3 . . . . 179.0(2) no
    C6 C1 C2 C3 . . . . -0.3(4) no
    C7 C1 C2 O3 . . . . -1.3(4) no
    C7 C1 C2 C3 . . . . 179.4(3) no
    C2 C1 C6 C5 . . . . 0.1(4) no
    C7 C1 C6 C5 . . . . -179.5(2) no
    C2 C1 C7 O1 . . . . 177.3(2) no
    C2 C1 C7 O2 . . . . -3.4(4) no
    C6 C1 C7 O1 . . . . -3.0(4) no
    C6 C1 C7 O2 . . . . 176.3(3) no
    O3 C2 C3 C4 . . . . -178.9(3) no
    C1 C2 C3 C4 . . . . 0.4(4) no
    C2 C3 C4 O4 . . . . 179.6(3) no
    C2 C3 C4 C5 . . . . -0.5(4) no
    O4 C4 C5 N1 . . . . 0.1(3) no
    O4 C4 C5 C6 . . . . -179.7(2) no
    C3 C4 C5 N1 . . . . -179.9(2) no
    C3 C4 C5 C6 . . . . 0.3(4) no
    N1 C5 C6 C1 . . . . -179.9(2) no
    C4 C5 C6 C1 . . . . -0.1(3) no
    O5 C9 C10 C11 . . . . -172.1(2) no
    O5 C9 C10 C15 . . . . 7.5(3) no
    N1 C9 C10 C11 . . . . 8.0(3) no
    N1 C9 C10 C15 . . . . -172.4(2) no
    C9 C10 C11 C12 . . . . -179.7(2) no
    C15 C10 C11 C12 . . . . 0.8(4) no
    C9 C10 C15 C14 . . . . -180.0(2) no
    C11 C10 C15 C14 . . . . -0.4(4) no
    C10 C11 C12 C13 . . . . -1.0(4) no
    C11 C12 C13 N2 . . . . -178.5(3) no
    C11 C12 C13 C14 . . . . 0.8(4) no
    N2 C13 C14 C15 . . . . 178.8(3) no
    C12 C13 C14 C15 . . . . -0.5(4) no
    C13 C14 C15 C10 . . . . 0.3(4) no
loop_
    _geom_hbond_atom_site_label_D
    _geom_hbond_atom_site_label_H
    _geom_hbond_atom_site_label_A
    _geom_hbond_site_symmetry_A
    _geom_hbond_distance_DH
    _geom_hbond_distance_HA
    _geom_hbond_distance_DA
    _geom_hbond_angle_DHA
    _geom_hbond_publ_flag
    N1 H1 O4 . 0.86 2.16 2.595(3) 111 yes
    O3 H3A O2 . 0.82 1.91 2.619(3) 144 yes
    O4 H4 O5 4_555 0.82 1.86 2.670(2) 170 yes
    C8 H8A O3 4_554 0.96 2.51 3.274(4) 137 yes
    C12 H12 O7 2_656 0.93 2.38 3.297(4) 171 yes
    C15 H15 O4 4_554 0.93 2.46 3.370(3) 165 yes
_iucr_refine_instructions_details
;
TITL 5am_4n_0m in C2/c
CELL 0.71073 30.4121 6.9325 14.9357 90.000 111.737 90.000
ZERR 8.00 0.0060 0.0015 0.0030 0.000 0.008 0.000
LATT 7
SYMM -x, y, -z+1/2
SFAC C  H  N  O
UNIT 120  96  16  56
L.S. 20
OMIT -3 52
ACTA
BOND $H
HTAB
CONF
LIST 4
FMAP 2
PLAN 10
TEMP 23.000
WGHT    0.057500
FVAR       0.06654
O1    4    0.102743    0.115505    0.320192    11.00000    0.03650    0.07290 =
         0.02962    0.00501    0.00933    0.00909
O2    4    0.057414    0.134175    0.407948    11.00000    0.03318    0.09219 =
         0.04534    0.00503    0.01459    0.01366
O3    4    0.097672    0.123783    0.596178    11.00000    0.03508    0.09356 =
         0.04396    0.01010    0.02161    0.01407
AFIX 147
H3A   2    0.076156    0.147904    0.544842    11.00000   -1.50000
AFIX   0
O4    4    0.262552    0.002001    0.726307    11.00000    0.03387    0.10732 =
         0.02358    0.00079    0.01011    0.00670
AFIX 147
H4    2    0.258428    0.018391    0.777007    11.00000   -1.50000
AFIX   0
O5    4    0.256537   -0.021577    0.399974    11.00000    0.03208    0.07671 =
         0.02328    0.00079    0.00993    0.00602
O6    4    0.492522   -0.219033    0.503124    11.00000    0.04419    0.14360 =
         0.06008   -0.01658    0.02320    0.01720
O7    4    0.508693   -0.153730    0.651507    11.00000    0.03642    0.18891 =
         0.04969   -0.00969   -0.00019    0.01250
N1    3    0.269678   -0.009024    0.558525    11.00000    0.02627    0.06307 =
         0.02218    0.00040    0.00685    0.00258
AFIX  43
H1    2    0.291685   -0.016637    0.614748    11.00000   -1.20000
AFIX   0
N2    3    0.480945   -0.173186    0.569444    11.00000    0.03346    0.08736 =
         0.04705   -0.00616    0.01061    0.00608
C1    1    0.139852    0.085846    0.488017    11.00000    0.02946    0.03618 =
         0.03119    0.00222    0.01275    0.00240
C2    1    0.137835    0.090428    0.580468    11.00000    0.03459    0.04278 =
         0.03679    0.00390    0.01889    0.00434
C3    1    0.178678    0.061565    0.660471    11.00000    0.03671    0.06325 =
         0.02867    0.00047    0.01652    0.00199
AFIX  43
H3    2    0.177299    0.063577    0.721636    11.00000   -1.20000
AFIX   0
C4    1    0.221020    0.030139    0.650779    11.00000    0.03452    0.04831 =
         0.02659    0.00035    0.00898   -0.00125
C5    1    0.223935    0.024877    0.558572    11.00000    0.02655    0.03845 =
         0.02842   -0.00099    0.01305   -0.00130
C6    1    0.183313    0.053096    0.478887    11.00000    0.03454    0.03607 =
         0.02463   -0.00135    0.01216   -0.00325
AFIX  43
H6    2    0.184814    0.050318    0.417830    11.00000   -1.20000
AFIX   0
C7    1    0.096359    0.114547    0.403474    11.00000    0.03833    0.04566 =
         0.03496    0.00291    0.01592    0.00508
C8    1    0.060124    0.140773    0.234927    11.00000    0.04661    0.09842 =
         0.03115    0.00657    0.00129    0.01782
AFIX 137
H8A   2    0.067885    0.131622    0.178347    11.00000   -1.50000
H8B   2    0.046669    0.265215    0.236925    11.00000   -1.50000
H8C   2    0.037649    0.042183    0.233155    11.00000   -1.50000
AFIX   0
C9    1    0.284300   -0.031288    0.484619    11.00000    0.03168    0.03143 =
         0.02758   -0.00099    0.01249   -0.00186
C10   1    0.336140   -0.067985    0.510863    11.00000    0.03233    0.03116 =
         0.02732   -0.00389    0.01160   -0.00079
C11   1    0.367490   -0.102433    0.604182    11.00000    0.03715    0.06322 =
         0.02962    0.00084    0.01492    0.00450
AFIX  43
H11   2    0.356227   -0.104001    0.654193    11.00000   -1.20000
AFIX   0
C12   1    0.414772   -0.134273    0.624419    11.00000    0.03480    0.06496 =
         0.02950   -0.00010    0.00585    0.00440
AFIX  43
H12   2    0.435539   -0.155188    0.687410    11.00000   -1.20000
AFIX   0
C13   1    0.430652   -0.134539    0.549818    11.00000    0.02439    0.04841 =
         0.04053   -0.00333    0.01042    0.00127
C14   1    0.401034   -0.101562    0.456387    11.00000    0.03938    0.07716 =
         0.03278    0.00192    0.01888    0.00590
AFIX  43
H14   2    0.412595   -0.101274    0.406805    11.00000   -1.20000
AFIX   0
C15   1    0.353542   -0.068708    0.437514    11.00000    0.03010    0.06793 =
         0.02867    0.00347    0.01011    0.00754
AFIX  43
H15   2    0.333007   -0.046762    0.374438    11.00000   -1.20000
HKLF 4 1 1 0 0 0 1 0 0 0 1
REM  5am_4n_0m in C2/c
REM R1 =  0.0517 for   1519 Fo > 4sig(Fo)  and  0.1230 for all   2885 data
REM    220 parameters refined using      0 restraints
END
WGHT      0.0575      0.0000
REM Highest difference peak  0.177,  deepest hole -0.240,  1-sigma level  0.047
Q1    1   0.3397 -0.1477  0.4796  11.00000  0.05    0.18
Q2    1   0.2196 -0.0344  0.6021  11.00000  0.05    0.15
Q3    1   0.1352  0.0193  0.5299  11.00000  0.05    0.15
Q4    1   0.2416  0.1215  0.3370  11.00000  0.05    0.15
Q5    1   0.2983 -0.1380  0.6220  11.00000  0.05    0.15
Q6    1   0.0695  0.0359  0.1872  11.00000  0.05    0.14
Q7    1   0.0886  0.3840  0.2833  11.00000  0.05    0.14
Q8    1   0.3623 -0.0064  0.6807  11.00000  0.05    0.14
Q9    1   0.4262 -0.3508  0.6663  11.00000  0.05    0.14
Q10   1   0.0766  0.3290  0.2422  11.00000  0.05    0.14
;
