# Supplementary material for: Methyl 2,4-dihy­droxy-5-(4-nitro­benzamido)­benzoate
Source: Acta Crystallogr Sect E Struct Rep Online. 2013 Jan 9;69(Pt 2):o207. doi: 10.1107/S160053681300024X (PMC3569267; doi:10.1107/S160053681300024X)
Supplement: Supplementary file 2 [file e-69-0o207-Isup2.hkl]

#
# h,k,l, Fc-squared, Fo-squared, sigma(Fo-squared) and status flag
#
data_I
_shelx_title ' 5am_4n_0m in C2/c'
_shelx_refln_list_code          4
_shelx_F_calc_maximum      484.85
_exptl_crystal_F_000      1376.00
_reflns_d_resolution_high  0.8107
 
loop_
 _symmetry_equiv_pos_as_xyz
 'x, y, z'
 '-x, y, -z+1/2'
 'x+1/2, y+1/2, z'
 '-x+1/2, y+1/2, -z+1/2'
 '-x, -y, -z'
 'x, -y, z-1/2'
 '-x+1/2, -y+1/2, -z'
 'x+1/2, -y+1/2, z-1/2'
 
_cell_length_a    30.4121
_cell_length_b     6.9325
_cell_length_c    14.9357
_cell_angle_alpha  90.000
_cell_angle_beta  111.737
_cell_angle_gamma  90.000
 
_shelx_F_squared_multiplier     1.000
 
loop_
 _refln_index_h
 _refln_index_k
 _refln_index_l
 _refln_F_squared_calc
 _refln_F_squared_meas
 _refln_F_squared_sigma
 _refln_observed_status
   2   0   0     1626.25     1524.92     28.69 o
   4   0   0     1056.76     1107.75     29.47 o
   6   0   0    24206.18    22610.82    295.70 o
   8   0   0    21184.04    20605.04    217.68 o
  10   0   0      610.80      535.63     26.29 o
  12   0   0    23321.78    23910.62    260.42 o
  14   0   0     3006.01     3455.31     67.17 o
  16   0   0        8.22       44.44     19.93 o
  18   0   0     2094.96     2058.67     71.94 o
  20   0   0      812.14      844.79     55.04 o
  22   0   0     5985.16     6262.99    165.27 o
  24   0   0     5908.61     5583.09    141.86 o
  26   0   0     3848.21     3858.67    164.42 o
  28   0   0      128.41       58.72     92.60 o
  30   0   0      376.27      634.62    160.35 o
  32   0   0       36.85      266.50    137.76 o
  34   0   0      142.29      359.09    155.83 o
   1   1   0      452.28      347.70     12.63 o
   3   1   0     4475.58     4341.63     47.83 o
   5   1   0     9789.31     9018.82    106.92 o
   7   1   0     3071.29     2961.87     53.92 o
   9   1   0     7432.66     6968.62     75.56 o
  11   1   0     3873.06     3727.54     48.10 o
  13   1   0    21048.13    21751.73    197.65 o
  15   1   0      379.21      422.81     23.69 o
  17   1   0      151.30      138.86     22.64 o
  19   1   0     1818.66     1673.80     63.21 o
  21   1   0      176.85      194.94     27.91 o
  23   1   0     1450.98     1416.69     83.33 o
  25   1   0     7598.09     7651.16    177.45 o
  27   1   0      757.65      741.13    143.81 o
  29   1   0      128.71      104.02     57.38 o
  31   1   0      323.27      448.78    104.18 o
  33   1   0        6.08       11.71     82.14 o
   0   2   0    89451.85    85397.26   1232.70 o
   2   2   0   126866.52   119832.12   1034.45 o
   4   2   0     1203.38     1019.34     28.73 o
   6   2   0    10521.18    10232.16    100.36 o
   8   2   0     1553.85     1514.44     40.97 o
  10   2   0     8047.84     8408.32    128.77 o
  12   2   0        0.22      -13.85     21.50 o
  14   2   0      702.61      645.07     36.42 o
  16   2   0     1624.97     1806.69     78.27 o
  18   2   0        1.13      -20.70     25.81 o
  20   2   0      779.01      694.54     50.21 o
  22   2   0     2141.78     2039.25     87.64 o
  24   2   0      365.83      459.20     66.51 o
  26   2   0       13.87       20.49     49.12 o
  28   2   0       79.16      142.81     58.53 o
  30   2   0        2.40       41.80     54.69 o
  32   2   0        3.36      -15.30     67.02 o
   1   3   0      306.94      339.53     18.42 o
   3   3   0     3698.94     3389.73     60.42 o
   5   3   0     5092.73     4917.54     67.32 o
   7   3   0     5712.26     5282.95     97.02 o
   9   3   0       16.94       40.02     15.53 o
  11   3   0     5048.40     4971.45     99.76 o
  13   3   0       16.07       23.93     24.72 o
  15   3   0     3131.43     3220.45    105.23 o
  17   3   0      598.99      603.01     40.96 o
  19   3   0      457.00      475.37     48.31 o
  21   3   0     1440.71     1484.55     73.74 o
  23   3   0     1486.52     1362.12    102.14 o
  25   3   0       32.04       31.39     49.91 o
  27   3   0      961.24      648.44    104.52 o
  29   3   0      593.39      634.40    108.69 o
  31   3   0        2.80      -23.69     68.92 o
   0   4   0     4526.85     4486.89     87.16 o
   2   4   0    20894.92    19557.81    213.35 o
   4   4   0    25779.42    24721.95    254.35 o
   6   4   0      360.12      344.77     26.95 o
   8   4   0     1328.08     1328.55     67.09 o
  10   4   0      889.78      959.79     55.21 o
  12   4   0      120.42       73.08     26.10 o
  14   4   0       13.41       -0.91     25.03 o
  16   4   0        1.88      -39.16     26.11 o
  18   4   0      322.22      337.57     50.93 o
  20   4   0     1673.90     1562.15    193.93 o
  22   4   0        0.66        8.50     52.76 o
  24   4   0      255.86      248.89     71.55 o
  26   4   0     1277.49     1292.12    119.83 o
  28   4   0        8.18       26.17     68.36 o
  30   4   0      330.45      247.81     92.92 o
   1   5   0      969.63      979.43     32.26 o
   3   5   0        1.22      -12.34     19.09 o
   5   5   0        9.80      -18.88     19.62 o
   7   5   0        5.52        7.05     22.24 o
   9   5   0      798.40      747.88     46.29 o
  11   5   0       28.33       44.99     27.35 o
  13   5   0        5.31      -34.99     58.68 o
  15   5   0      183.02      199.10     55.20 o
  17   5   0       55.14       61.15     50.74 o
  19   5   0       27.26       49.93     53.18 o
  21   5   0     1159.94     1136.30    109.80 o
  23   5   0       53.25      -20.47     75.02 o
  25   5   0      149.16      138.83     81.26 o
  27   5   0      182.53      225.03     88.62 o
   0   6   0       88.30       27.10     74.53 o
   2   6   0       49.13       79.37     26.49 o
   4   6   0     3799.72     3458.08    143.76 o
   6   6   0     1587.86     1673.94     65.22 o
   8   6   0        0.10      -45.95     30.63 o
  10   6   0       26.98       49.39     42.45 o
  12   6   0        0.27       16.22     48.19 o
  14   6   0       12.17      -10.53     46.95 o
  16   6   0        0.67      -44.58     48.84 o
  18   6   0      334.21      248.27     68.64 o
  20   6   0      207.87      349.46     84.25 o
  22   6   0      184.93      206.63     85.08 o
  24   6   0       16.61        5.17     72.71 o
   1   7   0        2.71       32.76     91.47 o
   3   7   0       26.33       43.63     34.72 o
   5   7   0       24.23      -48.17     36.46 o
   7   7   0       26.92       24.68     62.11 o
   9   7   0        5.16       40.06     56.75 o
  11   7   0        3.55      102.42     52.72 o
  13   7   0        5.31       -4.98     75.70 o
  15   7   0       95.58       71.69     72.71 o
  17   7   0        5.87       39.85     81.30 o
  19   7   0      653.05      600.72    108.50 o
   0   8   0       14.54       85.82    106.15 o
   2   8   0       60.12      -18.37     64.66 o
   4   8   0       20.10      -22.58     99.37 o
   6   8   0      871.58      643.66    171.64 o
   8   8   0       28.99        7.78     57.78 o
  10   8   0       33.99      -44.27     73.40 o
  12   8   0        1.54       76.08     82.43 o
 -35   1   1       16.21      -48.59     86.76 o
 -33   1   1       16.48       12.93     78.94 o
 -31   1   1        5.87      -29.77     70.21 o
 -29   1   1        2.36       31.75     69.45 o
 -27   1   1      447.40      516.59     92.76 o
 -25   1   1      123.27      104.53     35.23 o
 -23   1   1       76.60       12.52     28.45 o
 -21   1   1        0.10       10.62     21.02 o
 -19   1   1       36.34        5.86     18.50 o
 -17   1   1      710.45      672.60     35.82 o
 -15   1   1     5645.02     5976.99     88.29 o
 -13   1   1     4050.90     4318.98     60.77 o
 -11   1   1     1178.65     1101.41     29.63 o
  -9   1   1     9327.32     8618.17     93.73 o
  -7   1   1    12828.29    11892.96    127.19 o
  -5   1   1    11515.08    10896.54    112.49 o
  -3   1   1        2.32        3.61      7.23 o
  -1   1   1       83.97       79.61      8.73 o
   1   1   1      831.24      759.95     20.62 o
   3   1   1      174.39      206.78     17.00 o
   5   1   1     1636.47     1733.14     32.39 o
   7   1   1     1376.91     1438.88     30.31 o
   9   1   1       53.69       67.12     11.24 o
  11   1   1     1337.29     1413.50     33.48 o
  13   1   1       94.38       84.43     15.43 o
  15   1   1     1079.42     1072.08     41.02 o
  17   1   1     2701.42     2532.37     62.92 o
  19   1   1     3125.91     3094.94     69.69 o
  21   1   1      147.15      122.08     23.79 o
  23   1   1     2811.64     2851.84    127.60 o
  25   1   1       57.98      103.28     50.55 o
  27   1   1      166.86      232.36     75.53 o
  29   1   1       78.35      218.38     63.47 o
  31   1   1       48.54       76.73     62.76 o
  33   1   1       60.08      209.59     96.61 o
 -34   2   1        1.34       11.29    117.44 o
 -32   2   1       91.27       -6.78     79.85 o
 -30   2   1       16.78      -72.59     48.40 o
 -28   2   1     2029.42     2189.09    134.37 o
 -26   2   1     1598.19     1355.10    105.04 o
 -24   2   1     1326.82     1303.28     91.27 o
 -22   2   1      490.42      492.96     45.97 o
 -20   2   1       20.53       61.44     27.69 o
 -18   2   1       24.49       -1.47     19.74 o
 -16   2   1     1742.44     1676.66     57.91 o
 -14   2   1     5000.44     5069.46     99.39 o
 -12   2   1       56.19       83.61     21.69 o
 -10   2   1       15.99       17.69     20.51 o
  -8   2   1     3067.96     2826.55     53.79 o
  -6   2   1     6907.55     6533.05     71.13 o
  -4   2   1     1950.15     1822.44     47.03 o
  -2   2   1   235075.42   219625.80   1801.10 o
   0   2   1    14431.72    13628.13    142.35 o
   2   2   1    38314.23    37364.11    317.84 o
   4   2   1     2693.72     2661.98     45.22 o
   6   2   1       73.20       68.42     16.26 o
   8   2   1      702.41      738.03     36.54 o
  10   2   1      601.44      585.68     54.11 o
  12   2   1      450.67      489.02     34.90 o
  14   2   1      385.46      436.98     35.86 o
  16   2   1      191.47      212.61     30.47 o
  18   2   1      957.71      939.34     55.08 o
  20   2   1      895.84      957.27     59.91 o
  22   2   1     1587.21     1569.00     77.50 o
  24   2   1     2407.32     2370.34    133.84 o
  26   2   1      265.81      276.50     63.73 o
  28   2   1      242.02      238.44     95.51 o
  30   2   1       59.45      164.99     66.78 o
  32   2   1       38.01       62.37     79.77 o
 -33   3   1        3.75       56.46    121.96 o
 -31   3   1        1.25      -10.65     66.56 o
 -29   3   1       80.05       95.98     73.46 o
 -27   3   1      238.11      319.96     68.00 o
 -25   3   1       15.08       59.29     47.36 o
 -23   3   1      953.11      833.23     85.20 o
 -21   3   1        9.15      -10.93     27.59 o
 -19   3   1      834.23      892.51     50.11 o
 -17   3   1      202.42      224.90     37.85 o
 -15   3   1      839.92      821.00     61.99 o
 -13   3   1        4.17      -13.28     22.54 o
 -11   3   1     2991.17     2942.52     58.58 o
  -9   3   1       42.71       50.67     13.35 o
  -7   3   1        0.06       13.63     11.80 o
  -5   3   1     1236.93     1127.84     43.64 o
  -3   3   1     2873.06     2873.51     52.49 o
  -1   3   1      472.18      481.60     27.51 o
   1   3   1       21.09       41.12     14.59 o
   3   3   1       17.19       18.81     16.38 o
   5   3   1      872.80      870.63     38.13 o
   7   3   1      877.84      827.97     36.61 o
   9   3   1       70.60       66.74     18.01 o
  11   3   1     1423.63     1305.19     69.54 o
  13   3   1      504.53      562.41     43.12 o
  15   3   1       25.03       -8.45     22.46 o
  17   3   1       93.98       90.95     26.23 o
  19   3   1      934.33      966.43     54.15 o
  21   3   1      582.94      532.74     68.97 o
  23   3   1     5280.02     5176.28    174.35 o
  25   3   1       28.49       37.51    110.66 o
  27   3   1       22.05      165.46     73.25 o
  29   3   1       14.14       89.64     72.33 o
  31   3   1        0.14       14.74     74.84 o
 -30   4   1      112.64      112.15     81.95 o
 -28   4   1       76.28       30.52     71.07 o
 -26   4   1      111.51       97.42     67.14 o
 -24   4   1     1042.80      962.62    103.86 o
 -22   4   1       56.46       48.71     52.65 o
 -20   4   1      221.43      291.85     51.20 o
 -18   4   1      208.09      233.26     49.52 o
 -16   4   1      190.04      183.84     34.84 o
 -14   4   1        0.07       12.49     24.70 o
 -12   4   1     1872.02     1842.53     51.16 o
 -10   4   1      188.20      231.07     21.50 o
  -8   4   1        0.33        7.73     17.93 o
  -6   4   1      315.07      261.04     25.02 o
  -4   4   1    10207.43     9784.74    122.34 o
  -2   4   1     9757.48     9603.73    133.67 o
   0   4   1     2420.08     2196.10     58.47 o
   2   4   1     5838.53     5705.20     93.60 o
   4   4   1     3528.24     3337.05     64.64 o
   6   4   1       51.01       31.95     20.87 o
   8   4   1        7.03       -7.49     20.69 o
  10   4   1        2.91       -4.43     15.75 o
  12   4   1      311.88      320.97     44.07 o
  14   4   1      484.01      388.90     40.72 o
  16   4   1       22.13       31.72     29.83 o
  18   4   1       26.88       71.85     39.80 o
  20   4   1      984.73      980.78     99.19 o
  22   4   1        1.86        4.25     53.91 o
  24   4   1      288.41      164.37     73.88 o
  26   4   1      329.24      309.64    104.28 o
  28   4   1       25.67      -74.05     63.96 o
 -27   5   1       12.88        8.06     71.65 o
 -25   5   1        0.17      -12.89     57.49 o
 -23   5   1       31.28        5.12     57.63 o
 -21   5   1      630.90      576.68    124.75 o
 -19   5   1        0.20        9.31     49.18 o
 -17   5   1      126.48      124.41     64.36 o
 -15   5   1        0.81        5.85     43.67 o
 -13   5   1        0.15      -31.55     41.05 o
 -11   5   1      206.45      230.22     35.02 o
  -9   5   1      133.25      148.14     26.11 o
  -7   5   1      832.42      734.10     57.13 o
  -5   5   1       42.92       46.73     27.71 o
  -3   5   1      127.86       92.10     19.60 o
  -1   5   1       17.28       -7.79     22.08 o
   1   5   1        1.58       32.93     23.15 o
   3   5   1      133.49      123.49     28.81 o
   5   5   1        6.81      -15.32     25.59 o
   7   5   1        0.62      -37.08     24.72 o
   9   5   1      305.05      309.86     34.56 o
  11   5   1       16.61       50.07     32.25 o
  13   5   1      136.18       64.37     49.47 o
  15   5   1       26.18       55.27     55.64 o
  17   5   1     1523.69     1564.19    118.66 o
  19   5   1      269.66      241.17     69.20 o
  21   5   1     1045.49      885.24    101.94 o
  23   5   1      110.99      -25.56     86.41 o
  25   5   1      535.56      475.28    102.92 o
  27   5   1        2.93      -37.26     70.27 o
 -24   6   1       58.37       55.28     73.25 o
 -22   6   1      315.66      255.89     85.19 o
 -20   6   1       47.62      -78.09     52.06 o
 -18   6   1        6.72      -47.08     49.52 o
 -16   6   1       51.64        8.97     49.86 o
 -14   6   1       20.01        2.36     45.26 o
 -12   6   1       97.03       39.97     47.12 o
 -10   6   1      265.12      259.44     45.27 o
  -8   6   1       83.92       39.42     42.34 o
  -6   6   1     2146.61     1864.54     59.85 o
  -4   6   1     2474.47     2290.83     55.34 o
  -2   6   1       26.43       41.54     25.71 o
   0   6   1     1166.49     1078.78     55.11 o
   2   6   1      133.72      132.03     31.63 o
   4   6   1     2622.27     2402.57    102.73 o
   6   6   1      203.67      134.64     45.71 o
   8   6   1       11.50      -45.76     39.85 o
  10   6   1      251.92      184.49     72.76 o
  12   6   1       36.48       75.53     50.30 o
  14   6   1      114.81       21.12     54.17 o
  16   6   1       97.40      101.78     59.00 o
  18   6   1      282.10      333.95     77.06 o
  20   6   1        9.29       34.24     72.27 o
  22   6   1       62.58       65.68     77.14 o
  24   6   1        0.10      -27.01     75.01 o
 -19   7   1        9.22       51.54     70.94 o
 -17   7   1        0.61      -41.78     66.16 o
 -15   7   1        8.40        0.62     63.24 o
 -13   7   1        0.50       69.81     51.45 o
 -11   7   1       18.39      116.06     58.06 o
  -9   7   1      318.19      212.44     50.56 o
  -7   7   1      245.81      248.13     38.11 o
  -5   7   1        2.81       -4.52     72.27 o
  -3   7   1       22.20       60.83     59.12 o
  -1   7   1       79.06      141.33     83.35 o
   1   7   1        0.44       52.93     37.81 o
   3   7   1       17.70       62.33     48.52 o
   5   7   1        6.66        4.31     45.30 o
   7   7   1        2.98      -40.42     50.54 o
   9   7   1        4.03       -2.13     55.85 o
  11   7   1        2.68       26.70     50.68 o
  13   7   1        0.00       34.60     59.74 o
  15   7   1      310.92      306.62     88.12 o
  17   7   1       12.46       55.08     73.94 o
  19   7   1      314.32      408.10     98.86 o
 -12   8   1        0.27        0.00     59.83 o
 -10   8   1        2.09        6.78    106.15 o
  -8   8   1      394.35      261.98    140.02 o
  -6   8   1      763.89      609.78    162.61 o
  -4   8   1       89.83      163.32     81.26 o
  -2   8   1        0.31       11.63     69.12 o
   0   8   1       15.63       79.05    103.89 o
   2   8   1      152.58       36.14    112.92 o
   4   8   1        5.27       63.24    108.41 o
   6   8   1      423.36      325.51     76.79 o
   8   8   1      165.24       33.67     65.58 o
  10   8   1       32.65       12.65     67.65 o
 -36   0   2      106.67      146.80    149.06 o
 -34   0   2        0.52       67.75    115.18 o
 -32   0   2       52.43      187.45    117.44 o
 -30   0   2      715.04      503.89     92.25 o
 -28   0   2      942.48      788.77    333.12 o
 -26   0   2      965.38      835.26     98.66 o
 -24   0   2        4.06      -53.86     35.90 o
 -22   0   2      954.64      914.64     93.73 o
 -20   0   2      190.30      171.40     47.83 o
 -18   0   2      445.69      480.80     41.70 o
 -16   0   2     1860.66     2358.81     69.80 o
 -14   0   2    23162.62    24300.72    294.64 o
 -12   0   2      673.02      635.40     33.52 o
 -10   0   2     6401.03     5584.77     87.51 o
  -8   0   2     4365.71     3988.55     87.51 o
  -6   0   2    11036.53     9994.21    162.29 o
  -4   0   2    51937.26    48447.29    828.82 o
  -2   0   2     4001.07     3760.52     87.83 o
   0   0   2   111566.27    98630.41   1166.77 o
   2   0   2      314.67      301.03     18.65 o
   4   0   2    11497.77    10649.21    133.52 o
   6   0   2     7881.38     7368.93    104.04 o
   8   0   2     1346.28     1494.79     50.99 o
  10   0   2      286.91      316.38     26.22 o
  12   0   2      264.34      290.72     55.04 o
  14   0   2     1320.36     1419.80     61.84 o
  16   0   2      887.85      774.15     83.45 o
  18   0   2       17.68       50.30     29.97 o
  20   0   2       48.17       99.19     36.18 o
  22   0   2      528.88      594.95     62.34 o
  24   0   2     1226.46     1202.10     86.40 o
  26   0   2       23.70      -15.78     36.93 o
  28   0   2       50.39       54.72     60.10 o
  30   0   2      452.80      476.53    155.83 o
  32   0   2       12.21       42.91    121.96 o
 -35   1   2        3.06       91.95     94.18 o
 -33   1   2        0.12       32.75     81.44 o
 -31   1   2        5.86        7.76    123.09 o
 -29   1   2      258.77      231.29     98.24 o
 -27   1   2       36.31       97.72     50.99 o
 -25   1   2      111.47      103.81     38.74 o
 -23   1   2      119.62       84.94     26.90 o
 -21   1   2     1654.41     1590.86     60.77 o
 -19   1   2       66.53       32.78     20.42 o
 -17   1   2       22.09       12.22     13.36 o
 -15   1   2     7644.19     8827.37    106.43 o
 -13   1   2     6654.96     6901.71     77.47 o
 -11   1   2        1.13        3.77     13.25 o
  -9   1   2      181.29      183.63     17.89 o
  -7   1   2     1428.00     1282.81     38.38 o
  -5   1   2      186.94      211.32     17.29 o
  -3   1   2     1338.35     1226.31     24.36 o
  -1   1   2       50.85       26.06      9.08 o
   1   1   2    23350.91    20993.41    180.04 o
   3   1   2     1848.96     1672.41     29.79 o
   5   1   2       53.95       96.20     15.04 o
   7   1   2      482.02      492.31     22.32 o
   9   1   2      199.56      233.26     18.68 o
  11   1   2     1139.03     1282.02     37.93 o
  13   1   2      912.56     1091.53     41.53 o
  15   1   2      888.38      950.25     36.83 o
  17   1   2      153.54      113.95     21.57 o
  19   1   2     6781.54     7034.41    116.13 o
  21   1   2    12370.78    12775.75    167.06 o
  23   1   2        5.32       14.89     25.78 o
  25   1   2      177.56      200.58     48.57 o
  27   1   2       70.42       79.90     54.85 o
  29   1   2       91.21       92.30     58.71 o
  31   1   2      156.98      178.73    126.47 o
 -34   2   2       27.76      106.15    126.47 o
 -32   2   2       15.60      -55.89     92.60 o
 -30   2   2        4.10      161.52    101.63 o
 -28   2   2       83.39      172.86    134.38 o
 -26   2   2      387.63      241.78     59.77 o
 -24   2   2        2.86      -39.49     26.32 o
 -22   2   2      137.77      137.25     33.45 o
 -20   2   2       87.37      139.73     29.93 o
 -18   2   2      117.19       99.34     24.94 o
 -16   2   2     1093.31     1209.30     59.48 o
 -14   2   2     2372.62     2479.99     60.23 o
 -12   2   2     3896.43     3851.31     65.84 o
 -10   2   2      100.09      101.31     17.36 o
  -8   2   2     1707.92     1587.88     36.28 o
  -6   2   2      806.84      792.53     30.18 o
  -4   2   2     8203.56     7931.98     79.12 o
  -2   2   2     3497.96     3269.67     48.14 o
   0   2   2     5088.10     5257.07     60.80 o
   2   2   2    18611.37    17670.84    145.29 o
   4   2   2     1362.94     1267.88     38.20 o
   6   2   2     1183.13     1279.28     45.77 o
   8   2   2      822.69      863.49     55.42 o
  10   2   2     1362.48     1372.43     38.14 o
  12   2   2      140.83      116.92     24.68 o
  14   2   2       10.31       30.84     20.50 o
  16   2   2     1090.48     1289.64    136.03 o
  18   2   2       15.88       26.84     26.68 o
  20   2   2      147.82      211.20     37.53 o
  22   2   2      467.68      590.11     72.53 o
  24   2   2      281.56      219.42    118.09 o
  26   2   2      109.99       29.06     51.43 o
  28   2   2       50.35       95.55     82.14 o
  30   2   2       16.29      -55.82     66.56 o
  32   2   2      307.05      369.00     97.63 o
 -33   3   2        4.07       56.46    112.92 o
 -31   3   2       39.39      106.15    110.66 o
 -29   3   2        0.02      136.38     71.65 o
 -27   3   2      174.99      109.63     55.90 o
 -25   3   2       99.52       68.51     67.25 o
 -23   3   2       83.56      103.23     50.07 o
 -21   3   2        0.69       15.81     26.57 o
 -19   3   2      424.27      425.27     42.04 o
 -17   3   2      770.50      820.81     47.95 o
 -15   3   2       65.67       76.40     25.43 o
 -13   3   2      815.58      857.27     57.26 o
 -11   3   2     2293.92     2335.43     70.84 o
  -9   3   2       65.74       66.99     14.88 o
  -7   3   2       84.21       86.91     14.64 o
  -5   3   2      179.00      177.45     17.02 o
  -3   3   2       11.74       -9.06     11.05 o
  -1   3   2     2194.33     2335.24     47.76 o
   1   3   2      329.06      338.64     41.56 o
   3   3   2     4268.30     3927.44     70.86 o
   5   3   2      362.48      404.95     26.36 o
   7   3   2       13.09       10.74     13.78 o
   9   3   2      131.40      100.92     19.19 o
  11   3   2        3.16        4.33     22.58 o
  13   3   2      609.54      588.40     51.70 o
  15   3   2       56.30       51.97     26.32 o
  17   3   2     3919.92     3999.80     91.95 o
  19   3   2     2427.45     2469.66     93.34 o
  21   3   2       49.95       37.56     44.91 o
  23   3   2     2106.23     2338.29    156.16 o
  25   3   2       54.66      113.61     69.78 o
  27   3   2       63.10       93.32     75.01 o
  29   3   2       58.88      121.50     82.92 o
 -32   4   2        2.83       51.94    119.70 o
 -30   4   2      316.90      209.36     87.14 o
 -28   4   2       27.27       46.30     98.21 o
 -26   4   2       35.79       53.58     86.91 o
 -24   4   2       64.81       14.27     54.66 o
 -22   4   2       12.78      -50.37     45.19 o
 -20   4   2        9.15       10.94     41.40 o
 -18   4   2     1018.27      960.01     61.10 o
 -16   4   2       66.93       91.00     31.76 o
 -14   4   2        0.01        1.40     17.75 o
 -12   4   2      985.33     1073.94     47.46 o
 -10   4   2      489.66      490.35     28.52 o
  -8   4   2      553.80      611.22     27.32 o
  -6   4   2      582.64      620.22     29.69 o
  -4   4   2     4783.41     4847.97     94.77 o
  -2   4   2      473.61      461.34     38.00 o
   0   4   2       59.59       19.15     20.71 o
   2   4   2     3132.76     3095.23     76.04 o
   4   4   2      245.96      267.04     24.34 o
   6   4   2       36.41       44.97     23.28 o
   8   4   2      504.55      581.17     39.68 o
  10   4   2      565.08      621.86     47.42 o
  12   4   2       42.20       44.02     26.11 o
  14   4   2        4.96      -20.39     26.75 o
  16   4   2        3.91       34.02     49.27 o
  18   4   2      459.39      379.02     71.93 o
  20   4   2      153.18      274.06     93.34 o
  22   4   2       98.35       30.40     56.28 o
  24   4   2       26.16      -53.62     56.21 o
  26   4   2       80.37      148.27     81.95 o
  28   4   2        2.23      195.47     90.13 o
 -29   5   2       19.35       59.82     74.60 o
 -27   5   2       12.25      -35.53    103.89 o
 -25   5   2       13.47       19.12     80.10 o
 -23   5   2       26.61      -24.42     54.95 o
 -21   5   2        1.60       31.25     53.26 o
 -19   5   2      343.56      250.24     62.38 o
 -17   5   2      551.89      404.88     68.74 o
 -15   5   2       62.44      107.49     49.58 o
 -13   5   2       30.66       31.74     21.92 o
 -11   5   2     1064.64     1031.61     40.73 o
  -9   5   2      571.71      434.81     67.18 o
  -7   5   2      309.73      359.66     36.13 o
  -5   5   2       50.75       84.79     24.15 o
  -3   5   2       63.85       86.37     28.03 o
  -1   5   2        8.27      -32.90     24.10 o
   1   5   2       61.22       77.00     31.62 o
   3   5   2        0.00      -22.72     22.27 o
   5   5   2     1197.70     1179.50     52.34 o
   7   5   2       49.86       42.89     25.78 o
   9   5   2        1.86      -23.09     23.86 o
  11   5   2        7.76      -25.80     29.67 o
  13   5   2      151.40       74.98     76.01 o
  15   5   2      654.76      540.53     79.66 o
  17   5   2     1508.30     1484.01    120.95 o
  19   5   2        1.71        4.04     56.76 o
  21   5   2      112.31      108.85     66.65 o
  23   5   2      561.97      785.43    118.32 o
  25   5   2      354.81      447.84    105.40 o
 -26   6   2       96.56      213.24    231.49 o
 -24   6   2        0.04      -39.23     67.02 o
 -22   6   2       82.09       78.13     62.18 o
 -20   6   2       58.26       91.41     62.04 o
 -18   6   2       53.60       23.21     52.13 o
 -16   6   2      102.74      100.11     54.70 o
 -14   6   2       17.20       16.15     46.86 o
 -12   6   2       21.59       17.64     35.11 o
 -10   6   2      440.09      336.67     45.79 o
  -8   6   2      256.05      314.55     47.63 o
  -6   6   2      335.48      326.77     43.55 o
  -4   6   2      624.16      686.74    120.01 o
  -2   6   2       20.26       28.21     28.43 o
   0   6   2      308.42      274.13     49.71 o
   2   6   2       51.07       13.07     71.14 o
   4   6   2      918.94      950.78    133.25 o
   6   6   2      287.15      249.89     54.25 o
   8   6   2       10.22       57.24     44.92 o
  10   6   2       73.68       93.43     50.63 o
  12   6   2       50.99      -18.07     46.33 o
  14   6   2        4.93      -66.52     49.80 o
  16   6   2       19.18       95.87     57.88 o
  18   6   2      176.09      213.42     82.43 o
  20   6   2      146.55      160.63     84.46 o
  22   6   2        0.01      -15.06     77.92 o
 -21   7   2       53.18      137.79     83.56 o
 -19   7   2      141.70      193.21     80.81 o
 -17   7   2        6.97       30.10     64.27 o
 -15   7   2        5.09       -2.61     49.52 o
 -13   7   2        3.64       70.58     60.98 o
 -11   7   2       24.69       65.62     54.33 o
  -9   7   2       65.26       89.96     61.30 o
  -7   7   2        2.42      -21.61     33.25 o
  -5   7   2      114.11       86.46     42.07 o
  -3   7   2        0.48      -42.14     34.50 o
  -1   7   2        0.01      -10.97     57.59 o
   1   7   2       41.01       16.89     50.43 o
   3   7   2        0.08       91.02     71.14 o
   5   7   2       12.43       49.25     95.98 o
   7   7   2       87.22       84.59     60.56 o
   9   7   2        2.94       64.77     52.04 o
  11   7   2       69.01       94.01     98.24 o
  13   7   2       16.42      -19.50     66.62 o
  15   7   2      536.73      475.86    102.56 o
  17   7   2        0.48      125.92     83.51 o
 -12   8   2        0.91      255.20    135.51 o
 -10   8   2       50.45       49.69    119.70 o
  -8   8   2       19.16      187.45    119.70 o
  -6   8   2      136.07      167.12    112.92 o
  -4   8   2        4.01      -63.24     90.34 o
  -2   8   2       21.68       -2.26     92.60 o
   0   8   2       48.92       31.62    101.63 o
   2   8   2      179.56      110.15     58.96 o
   4   8   2      112.83       96.04     61.82 o
   6   8   2      254.39       88.49     92.60 o
   8   8   2        6.86       41.67     67.26 o
  10   8   2        0.27      -21.51     68.33 o
 -35   1   3        3.70       58.72     90.13 o
 -33   1   3       28.79      179.47     88.62 o
 -31   1   3      531.38      424.99    103.89 o
 -29   1   3      164.25      166.00     76.65 o
 -27   1   3        5.63        4.83     78.86 o
 -25   1   3       21.45       53.35     29.80 o
 -23   1   3     1003.17     1048.94     61.31 o
 -21   1   3     1288.12     1388.15     69.13 o
 -19   1   3      228.52      198.88     26.74 o
 -17   1   3      925.47     1160.80     50.17 o
 -15   1   3     1997.32     1967.78     51.36 o
 -13   1   3    12529.74    13335.35    153.90 o
 -11   1   3     6169.93     5927.91    108.96 o
  -9   1   3     2122.51     2194.85     42.30 o
  -7   1   3      909.51      898.13     25.92 o
  -5   1   3      627.91      566.06     21.09 o
  -3   1   3     5141.60     4826.42     57.33 o
  -1   1   3    18904.05    17836.72    143.85 o
   1   1   3     3442.62     3002.81     37.32 o
   3   1   3       26.64       33.33     11.57 o
   5   1   3      679.49      731.47     31.42 o
   7   1   3      148.33      141.25     14.79 o
   9   1   3     1243.37     1218.64     35.36 o
  11   1   3     1402.96     1494.68     43.11 o
  13   1   3     1773.80     1880.31     61.80 o
  15   1   3      158.06      161.29     22.38 o
  17   1   3        6.89       48.42     19.72 o
  19   1   3     2865.09     2815.93    108.12 o
  21   1   3     2754.91     3046.89    108.41 o
  23   1   3      346.93      420.46     90.08 o
  25   1   3      192.19      247.91     60.89 o
  27   1   3       33.72       39.19     54.39 o
  29   1   3       17.60      -36.44     54.49 o
  31   1   3      108.04      147.89     92.46 o
 -34   2   3       30.39      220.99     98.24 o
 -32   2   3       62.70       19.85     74.25 o
 -30   2   3       19.84       19.10     66.26 o
 -28   2   3      206.23      119.06     67.74 o
 -26   2   3       10.49       39.72     95.98 o
 -24   2   3      105.38       73.22     35.66 o
 -22   2   3        6.00       19.21     22.49 o
 -20   2   3      245.72      236.13     28.76 o
 -18   2   3      938.92      949.94     39.15 o
 -16   2   3     9074.25     9366.79    152.09 o
 -14   2   3     1215.87     1238.49     46.26 o
 -12   2   3     1308.48     1249.33     43.75 o
 -10   2   3       40.77       29.34     13.96 o
  -8   2   3     1362.36     1266.05     36.94 o
  -6   2   3     4953.55     4386.03     57.54 o
  -4   2   3      265.87      218.15     15.81 o
  -2   2   3     4557.74     4748.83     52.44 o
   0   2   3      417.67      446.22     17.87 o
   2   2   3     3844.55     3729.46     55.51 o
   4   2   3     5142.80     5034.37     69.51 o
   6   2   3       73.22       64.74     13.85 o
   8   2   3    10740.75    11072.08    156.93 o
  10   2   3      347.06      298.48     26.09 o
  12   2   3     1190.83     1285.98     45.27 o
  14   2   3      112.34      108.42     28.19 o
  16   2   3       25.48        5.96     18.89 o
  18   2   3      729.84      717.74     40.88 o
  20   2   3     2455.73     2505.84     73.73 o
  22   2   3      234.63      188.39     56.43 o
  24   2   3       54.71       18.03     49.66 o
  26   2   3        2.63      -17.62     50.18 o
  28   2   3      560.42      587.39    107.79 o
  30   2   3      105.08       81.24     83.02 o
 -33   3   3       48.39      112.92    121.96 o
 -31   3   3      205.74      196.48    126.47 o
 -29   3   3       24.86      -31.62     85.82 o
 -27   3   3      248.59      219.12     74.25 o
 -25   3   3       17.69      -74.14     49.43 o
 -23   3   3      119.72      183.51     41.95 o
 -21   3   3        1.71       37.76     31.59 o
 -19   3   3       35.42       41.45     26.15 o
 -17   3   3     4557.90     4762.55     81.43 o
 -15   3   3      312.94      358.94     39.08 o
 -13   3   3     2373.62     2756.06     64.37 o
 -11   3   3      277.14      279.17     26.66 o
  -9   3   3      514.14      505.77     25.26 o
  -7   3   3      182.82      163.39     17.24 o
  -5   3   3      229.92      242.62     29.03 o
  -3   3   3        0.90       -9.42     14.24 o
  -1   3   3     2238.92     2377.22     56.14 o
   1   3   3      658.07      694.10     31.12 o
   3   3   3      589.62      635.69     32.86 o
   5   3   3      489.24      506.50     38.23 o
   7   3   3      148.72      117.85     18.68 o
   9   3   3     3219.69     3291.03     68.53 o
  11   3   3      451.94      460.39     23.47 o
  13   3   3      244.30      265.73     33.24 o
  15   3   3       90.29       57.70     29.30 o
  17   3   3     2808.48     3070.07    108.53 o
  19   3   3      778.91      816.97    100.21 o
  21   3   3      607.09      565.97     75.69 o
  23   3   3      350.69      194.56     76.45 o
  25   3   3        3.68      -41.78     60.68 o
  27   3   3       50.20      -29.36     68.67 o
  29   3   3       92.57      217.37    101.63 o
 -32   4   3        0.30      -38.39    117.44 o
 -30   4   3       30.57      -52.55    176.16 o
 -28   4   3       80.43      102.63     90.50 o
 -26   4   3       15.21      -28.35    100.37 o
 -24   4   3       56.44      -24.53     51.56 o
 -22   4   3        0.19       -9.18     38.94 o
 -20   4   3      115.14      164.09     44.54 o
 -18   4   3       61.64       79.15     32.46 o
 -16   4   3      256.18      243.73     27.99 o
 -14   4   3      319.35      417.83     33.55 o
 -12   4   3      584.87      664.87     39.57 o
 -10   4   3       35.77       40.10     18.64 o
  -8   4   3      276.13      272.11     23.71 o
  -6   4   3       10.19       11.79     24.00 o
  -4   4   3     1685.49     1804.28     56.62 o
  -2   4   3      527.92      579.27     64.03 o
   0   4   3     1921.88     1945.51     94.12 o
   2   4   3      842.80      917.64     40.27 o
   4   4   3      130.33      144.99     23.90 o
   6   4   3      253.67      338.73     30.66 o
   8   4   3      850.04      857.99     47.81 o
  10   4   3      147.63      242.83     44.95 o
  12   4   3      177.81      260.50     36.53 o
  14   4   3      195.28      209.41     37.48 o
  16   4   3      140.35      105.62     55.65 o
  18   4   3      496.29      504.05     78.87 o
  20   4   3        1.18      -38.02     52.17 o
  22   4   3       21.87       68.12     61.97 o
  24   4   3       69.03       90.02    205.52 o
  26   4   3      128.56      141.51     83.74 o
  28   4   3        9.64      277.95    400.87 o
 -29   5   3       44.71      173.90    115.18 o
 -27   5   3       12.02       33.96     79.67 o
 -25   5   3      174.99       12.92     61.91 o
 -23   5   3        0.01       47.82     58.04 o
 -21   5   3       83.76      131.67     58.77 o
 -19   5   3      412.22      396.89     68.93 o
 -17   5   3       99.66      121.55     51.34 o
 -15   5   3      175.57      118.58     34.94 o
 -13   5   3       80.25       85.54     29.50 o
 -11   5   3      678.69      663.89     39.73 o
  -9   5   3        9.38       16.46     20.29 o
  -7   5   3       25.86       35.87     22.57 o
  -5   5   3       39.84       36.10     21.09 o
  -3   5   3      212.00       78.41     73.08 o
  -1   5   3       39.20       17.09     28.45 o
   1   5   3      901.08      934.42     66.12 o
   3   5   3      244.66      252.67     71.31 o
   5   5   3       72.28       38.69     24.93 o
   7   5   3      179.81      143.73     32.48 o
   9   5   3       92.10      113.66     36.13 o
  11   5   3       93.52       75.85     50.61 o
  13   5   3        3.90      -25.45     46.27 o
  15   5   3      630.05      746.10     89.32 o
  17   5   3      634.40      665.10     89.21 o
  19   5   3        0.56      -25.49     52.15 o
  21   5   3       27.24       93.78     71.65 o
  23   5   3      307.68      187.45     84.64 o
  25   5   3       95.98      113.03     92.60 o
 -26   6   3       14.90       92.60    106.15 o
 -24   6   3        9.87       12.63    106.15 o
 -22   6   3        0.54       11.48     53.93 o
 -20   6   3       22.51       58.99     57.71 o
 -18   6   3       77.86        3.20     50.37 o
 -16   6   3        4.42      -50.77     46.04 o
 -14   6   3       80.98      120.25     41.20 o
 -12   6   3       72.56      101.76     38.35 o
 -10   6   3      135.74      174.89     42.52 o
  -8   6   3       74.10       27.35     37.85 o
  -6   6   3      215.57      230.36     88.08 o
  -4   6   3      183.61      232.34     55.34 o
  -2   6   3      470.57      486.67    169.38 o
   0   6   3      378.93      392.17     65.17 o
   2   6   3      167.63      167.12     58.44 o
   4   6   3        4.47      -14.89     39.56 o
   6   6   3      267.68      216.23     75.73 o
   8   6   3       38.92      116.28    106.72 o
  10   6   3       28.95       35.71     47.09 o
  12   6   3       67.55       95.59     57.19 o
  14   6   3      398.69      363.34     75.12 o
  16   6   3        9.53      173.80     65.58 o
  18   6   3       58.84       88.01     76.46 o
  20   6   3       20.74       64.03     79.42 o
 -21   7   3       73.18       15.81    101.63 o
 -19   7   3      140.98       80.66    132.12 o
 -17   7   3        1.93       24.42     62.39 o
 -15   7   3        0.03      -12.74     58.44 o
 -13   7   3      194.74      202.67     65.96 o
 -11   7   3       11.05       -6.78     56.46 o
  -9   7   3      288.33      222.74    111.79 o
  -7   7   3       39.79        2.15     62.11 o
  -5   7   3        6.18       37.23     48.28 o
  -3   7   3        8.40       39.65     49.38 o
  -1   7   3       36.93      115.50     53.47 o
   1   7   3       47.88      -59.72     49.38 o
   3   7   3      251.79      273.50     79.05 o
   5   7   3       30.27      -19.58     59.85 o
   7   7   3      128.01      216.71     70.18 o
   9   7   3        0.09        0.20     61.17 o
  11   7   3        1.12      -67.92     61.41 o
  13   7   3      314.68      237.85     87.67 o
  15   7   3      561.30      629.48    114.31 o
 -10   8   3        0.00       38.39     72.27 o
  -6   8   3      166.26      172.41     60.56 o
  -4   8   3       60.35        1.83     97.11 o
  -2   8   3       37.06       61.04     58.44 o
   0   8   3        5.46       27.41     65.49 o
   2   8   3       74.58       -7.08     59.11 o
   4   8   3       22.34      -36.65     57.98 o
   6   8   3       17.52       -4.25    109.53 o
   8   8   3       23.75       19.75     70.01 o
 -36   0   4      199.79      395.23    164.87 o
 -34   0   4       48.87      130.99    126.47 o
 -32   0   4       56.69       38.34     65.57 o
 -30   0   4      765.85      545.85     93.57 o
 -28   0   4       42.93      233.27    103.89 o
 -26   0   4      677.33      713.71     88.99 o
 -24   0   4      534.41      480.76     74.24 o
 -22   0   4       62.42       61.33     50.81 o
 -20   0   4     5860.31     6144.25    192.61 o
 -18   0   4     6511.56     7912.45    216.32 o
 -16   0   4      191.60      159.43     34.38 o
 -14   0   4     6977.48     6679.17    147.53 o
 -12   0   4      127.11       93.28     28.15 o
 -10   0   4       31.30       58.05     25.39 o
  -8   0   4    28745.65    27768.16    966.61 o
  -6   0   4     6489.55     5935.25    164.87 o
  -4   0   4     3376.88     2809.47     94.22 o
  -2   0   4     1192.91     1077.15     63.06 o
   0   0   4     1584.44     1563.17     50.51 o
   2   0   4     4228.08     3887.25     93.09 o
   4   0   4     6487.52     6003.46    112.83 o
   6   0   4    51343.19    52057.28    530.85 o
   8   0   4     4204.35     3951.09     91.36 o
  10   0   4     6928.14     8338.46    134.13 o
  12   0   4      199.39      178.41     36.73 o
  14   0   4       18.53       33.98     34.04 o
  16   0   4     1277.72     1197.09     78.81 o
  18   0   4    10611.36    10697.65    230.07 o
  20   0   4      401.43      421.43     55.93 o
  22   0   4     1009.89     1036.77     82.63 o
  24   0   4       11.64       61.40     43.36 o
  26   0   4      678.42      904.27    255.20 o
  28   0   4      339.00      625.59    164.87 o
  30   0   4       32.92      -24.84    103.89 o
 -35   1   4      106.54      248.41     98.20 o
 -33   1   4      184.01      138.17     83.83 o
 -31   1   4      114.14       85.95     70.21 o
 -29   1   4      774.35      716.45    108.28 o
 -27   1   4      494.00      478.88     68.12 o
 -25   1   4        9.48       28.19     28.47 o
 -23   1   4       16.15       12.21     22.56 o
 -21   1   4       16.00       11.49     21.31 o
 -19   1   4      347.30      398.33     32.42 o
 -17   1   4      739.42      767.23     38.72 o
 -15   1   4    22518.26    24338.98    302.14 o
 -13   1   4     1042.14     1181.09     47.14 o
 -11   1   4     5270.38     5185.13     75.79 o
  -9   1   4     1302.85     1320.25     38.04 o
  -7   1   4     1732.73     1705.62     35.26 o
  -5   1   4       25.36       55.31     11.29 o
  -3   1   4     6615.85     6359.33     83.62 o
  -1   1   4     2721.22     2695.48     48.40 o
   1   1   4      543.02      601.70     22.85 o
   3   1   4        0.98       27.82     11.39 o
   5   1   4       70.60       77.39     12.25 o
   7   1   4    12139.91    12833.31    137.57 o
   9   1   4     1928.88     2099.82     48.13 o
  11   1   4     2320.94     2288.90     49.86 o
  13   1   4      270.65      263.83     25.06 o
  15   1   4      209.81      235.43     25.20 o
  17   1   4        6.63       -2.64     21.83 o
  19   1   4     4673.79     4762.70    141.57 o
  21   1   4      518.52      481.10     48.00 o
  23   1   4       43.38        0.47     37.64 o
  25   1   4      378.77      360.28     71.45 o
  27   1   4      135.02      116.97     61.30 o
  29   1   4      184.97      154.58     91.81 o
 -36   2   4       40.59       36.14    124.21 o
 -34   2   4       74.40       60.66     95.98 o
 -32   2   4      104.93       84.62    117.44 o
 -30   2   4      130.77      329.37    155.83 o
 -28   2   4      275.33      235.44     81.30 o
 -26   2   4      101.05      132.33     62.94 o
 -24   2   4      279.18      230.08     58.24 o
 -22   2   4      673.67      695.58     48.55 o
 -20   2   4       51.35       22.54     22.37 o
 -18   2   4        0.68       34.01     26.50 o
 -16   2   4        0.17      -10.72     21.84 o
 -14   2   4      485.89      521.67     37.70 o
 -12   2   4     1336.09     1314.04     43.31 o
 -10   2   4     1460.62     1436.04     41.11 o
  -8   2   4      885.51      991.38     33.41 o
  -6   2   4       41.29       20.87     13.34 o
  -4   2   4      255.76      211.87     18.43 o
  -2   2   4      622.58      617.36     31.08 o
   0   2   4       93.79       91.42     13.15 o
   2   2   4     2553.61     2585.90     44.94 o
   4   2   4     2769.01     2857.36     63.70 o
   6   2   4       58.85       88.79     18.56 o
   8   2   4      366.17      298.39     42.12 o
  10   2   4     1583.93     1641.55     51.64 o
  12   2   4       59.47       71.55     21.80 o
  14   2   4      525.61      572.59     37.21 o
  16   2   4     1428.99     1377.06     64.81 o
  18   2   4       59.82       73.82     25.87 o
  20   2   4       94.47      106.12     35.31 o
  22   2   4      231.99      186.77     89.59 o
  24   2   4        8.32       60.79     54.73 o
  26   2   4        0.05      -59.48     61.34 o
  28   2   4       11.25      -11.27    114.05 o
  30   2   4       13.22       25.48     79.66 o
 -33   3   4        1.91       70.01    110.66 o
 -31   3   4        1.55       99.37    108.41 o
 -29   3   4       48.68       47.58     68.45 o
 -27   3   4      331.21      298.78     81.02 o
 -25   3   4      130.23       26.72     57.42 o
 -23   3   4       80.41       47.93     41.07 o
 -21   3   4       34.78       47.65     22.96 o
 -19   3   4      593.02      625.30     42.51 o
 -17   3   4      997.07     1154.63     53.57 o
 -15   3   4       65.37       55.95     23.37 o
 -13   3   4     7979.11     7841.74    157.14 o
 -11   3   4      202.68      241.50     28.96 o
  -9   3   4     1278.01     1305.69     41.62 o
  -7   3   4      261.36      306.52     23.63 o
  -5   3   4      910.06     1014.55     29.20 o
  -3   3   4        0.45      -10.36     17.01 o
  -1   3   4      834.15      986.90     38.10 o
   1   3   4      856.72      843.53     24.24 o
   3   3   4      497.45      603.70     27.96 o
   5   3   4     1546.18     1541.62     40.00 o
   7   3   4       96.66      150.89     25.93 o
   9   3   4        0.09       28.35     19.61 o
  11   3   4     1700.57     1791.10     51.68 o
  13   3   4       78.15       82.46     22.25 o
  15   3   4        4.16        2.69     27.70 o
  17   3   4     1098.65     1177.04     67.51 o
  19   3   4        1.90      -10.41     42.24 o
  21   3   4      909.87      900.92    128.73 o
  23   3   4      438.78      307.15    130.99 o
  25   3   4       11.82      -49.83     63.82 o
  27   3   4      203.37      275.70     93.33 o
 -32   4   4       39.50      -49.69     97.11 o
 -30   4   4        0.36      -26.41    170.51 o
 -28   4   4      173.03      160.25     89.50 o
 -26   4   4        0.16       -4.59     67.98 o
 -24   4   4       30.99        7.23    142.28 o
 -22   4   4      297.92      381.64     64.59 o
 -20   4   4      420.96      465.96     65.88 o
 -18   4   4     1056.94     1030.26     53.50 o
 -16   4   4        1.00       28.11     25.19 o
 -14   4   4      174.71      222.18     32.17 o
 -12   4   4      902.81      869.81     47.70 o
 -10   4   4      824.12      834.31     41.31 o
  -8   4   4     1200.94     1256.53     50.23 o
  -6   4   4      730.70      823.96     45.23 o
  -4   4   4        4.00        8.49     19.80 o
  -2   4   4      142.95      124.83     24.34 o
   0   4   4     3048.55     3186.64     68.63 o
   2   4   4      932.96      882.33     43.85 o
   4   4   4      479.97      466.25     38.45 o
   6   4   4     2301.27     2223.91    111.60 o
   8   4   4       32.63       57.19     19.70 o
  10   4   4     1356.14     1465.58     52.30 o
  12   4   4     1366.67     1380.40     45.04 o
  14   4   4      147.59      104.52     55.48 o
  16   4   4      496.33      441.47     75.03 o
  18   4   4      638.81      682.05     90.58 o
  20   4   4       30.30       -9.59     54.77 o
  22   4   4      450.29      295.54     78.25 o
  24   4   4       25.07      -46.11     68.45 o
  26   4   4      143.86      196.29     94.93 o
 -29   5   4        0.00      106.15    112.92 o
 -27   5   4        0.48      -22.11     74.24 o
 -25   5   4       55.30       90.58     79.66 o
 -23   5   4        5.35      -28.05     74.53 o
 -21   5   4        5.25      -94.65    108.41 o
 -19   5   4      412.96      439.66     84.65 o
 -17   5   4      178.01      159.87     42.92 o
 -15   5   4      206.66      223.57     45.60 o
 -13   5   4       52.32       69.36     27.04 o
 -11   5   4     1012.14     1149.60     54.88 o
  -9   5   4      235.75      221.58     35.86 o
  -7   5   4       49.55       43.23     29.55 o
  -5   5   4       70.22       69.40     29.36 o
  -3   5   4        8.99        4.18     31.61 o
  -1   5   4        0.79      -27.30     35.71 o
   1   5   4       12.99      -42.28     28.18 o
   3   5   4      119.18      115.93     27.24 o
   5   5   4      554.25      653.97     46.72 o
   7   5   4      334.55      291.93     62.50 o
   9   5   4       98.50       78.79     48.15 o
  11   5   4      399.07      369.97     67.81 o
  13   5   4      137.74      113.67     55.34 o
  15   5   4      587.79      647.01     99.27 o
  17   5   4      104.37      122.20     64.11 o
  19   5   4       14.80        0.51     66.42 o
  21   5   4       30.96      -38.39     65.48 o
  23   5   4      392.25      378.84    184.06 o
 -26   6   4       31.39      -33.88     97.11 o
 -24   6   4        0.21       61.73     77.60 o
 -22   6   4       37.02       85.32     71.02 o
 -20   6   4       30.81       98.36     69.34 o
 -18   6   4        5.81      156.48     68.52 o
 -16   6   4       71.71       63.24     72.27 o
 -14   6   4        3.45       82.90     42.19 o
 -12   6   4       26.82       59.52     45.49 o
 -10   6   4        4.81       31.53     41.72 o
  -8   6   4        1.12       25.29     37.96 o
  -6   6   4       34.70       55.91     48.69 o
  -4   6   4       88.39       56.02     58.72 o
  -2   6   4       45.24      -17.12     45.32 o
   0   6   4       84.60      214.05     59.12 o
   2   6   4       80.18       70.01     54.20 o
   4   6   4      241.65      279.60     59.24 o
   6   6   4      231.21      152.95     54.68 o
   8   6   4        0.29      -35.45     46.77 o
  10   6   4       88.08       94.13     56.38 o
  12   6   4      149.49      146.88     62.79 o
  14   6   4       37.82       28.44     59.94 o
  16   6   4      167.78      226.64     87.76 o
  18   6   4        9.01      -12.40     68.17 o
  20   6   4        5.37       90.93     74.84 o
 -21   7   4      114.38     -121.96     88.08 o
 -19   7   4       76.01       31.62     90.34 o
 -17   7   4        0.21      127.15    110.66 o
 -15   7   4        6.10      -94.85     63.24 o
 -13   7   4       74.00       60.98     65.49 o
 -11   7   4       57.48       -0.77     66.62 o
  -9   7   4      159.35      159.09     40.45 o
  -7   7   4       21.69       64.74     56.43 o
  -5   7   4        7.06      -30.05     49.20 o
  -3   7   4        0.83      -50.43     50.54 o
  -1   7   4       80.76       31.20     56.75 o
   1   7   4       72.10      135.51    108.41 o
   3   7   4        3.14       76.70     59.74 o
   5   7   4        2.79       72.98     75.66 o
   7   7   4        2.01        8.41     56.57 o
   9   7   4        6.49       10.83     66.14 o
  11   7   4       51.36      130.50     73.63 o
  13   7   4       10.25      -50.77    124.21 o
  15   7   4       65.55       18.00     77.14 o
 -12   8   4       18.99       15.81     79.05 o
 -10   8   4        5.39      112.92     83.56 o
  -8   8   4        8.85       83.56     79.05 o
  -6   8   4        6.41       81.41     64.55 o
  -4   8   4        3.45       28.82     59.68 o
  -2   8   4       10.28       47.85     62.39 o
   0   8   4      188.33      144.34     69.45 o
   2   8   4        4.21      -20.00     62.66 o
   4   8   4      228.99      246.30     78.65 o
   6   8   4       15.90      136.20     73.09 o
 -37   1   5       53.64       66.73     93.41 o
 -35   1   5       15.11      -70.01     75.74 o
 -33   1   5        0.17       -2.00     68.45 o
 -31   1   5       40.34       89.51     86.95 o
 -29   1   5       62.68       71.14     70.27 o
 -27   1   5        0.24        1.16     35.13 o
 -25   1   5      506.44      411.25     50.63 o
 -23   1   5       19.33       10.49     29.25 o
 -21   1   5       69.30      137.00     33.11 o
 -19   1   5        7.59       30.68     21.35 o
 -17   1   5     1831.71     1906.17    100.71 o
 -15   1   5      274.59      270.47     29.12 o
 -13   1   5      310.56      280.36     32.07 o
 -11   1   5      745.04      775.72     53.18 o
  -9   1   5      449.36      482.33     26.41 o
  -7   1   5      310.82      344.14     27.48 o
  -5   1   5     1660.57     1552.97     34.97 o
  -3   1   5     2826.76     2678.21     44.33 o
  -1   1   5      920.44     1028.24     27.89 o
   1   1   5     1259.52     1368.54     30.94 o
   3   1   5      939.05      977.45     31.98 o
   5   1   5     2929.68     3028.05     54.38 o
   7   1   5      189.54      228.72     23.97 o
   9   1   5      662.12      737.88     38.29 o
  11   1   5        9.82       15.13     17.40 o
  13   1   5       12.80       -1.64     18.56 o
  15   1   5      105.76      139.33     26.32 o
  17   1   5      134.19      127.25     29.65 o
  19   1   5      508.01      549.53     49.99 o
  21   1   5     1753.38     1869.26    116.05 o
  23   1   5      635.60      724.74    101.72 o
  25   1   5       42.62       58.44     83.11 o
  27   1   5        0.47      103.22     79.16 o
  29   1   5      186.76      194.23    146.80 o
 -36   2   5       72.03      201.00    135.51 o
 -34   2   5        4.07      -38.71     74.25 o
 -32   2   5      124.87      115.42     83.00 o
 -30   2   5      424.88      372.44    141.15 o
 -28   2   5      515.39      676.63    136.64 o
 -26   2   5      304.56      224.12     74.25 o
 -24   2   5     1241.26     1203.70     69.12 o
 -22   2   5     2795.86     2752.09     99.92 o
 -20   2   5      605.30      641.08     61.29 o
 -18   2   5      281.90      311.55     44.53 o
 -16   2   5      879.89      992.79     57.39 o
 -14   2   5       13.73       14.49     20.97 o
 -12   2   5      299.36      323.85     26.42 o
 -10   2   5     4774.61     4974.46    131.64 o
  -8   2   5     4103.79     4129.54     59.49 o
  -6   2   5      518.71      503.74     31.70 o
  -4   2   5     3010.24     2939.30     41.77 o
  -2   2   5     5435.33     4968.44     67.69 o
   0   2   5      338.90      339.16     18.17 o
   2   2   5     2122.89     2007.78     49.42 o
   4   2   5    15683.23    16305.28    210.05 o
   6   2   5      161.39      178.88     24.32 o
   8   2   5     8135.28     8499.59    125.82 o
  10   2   5     1657.67     1625.05     56.40 o
  12   2   5      904.74      975.65     68.34 o
  14   2   5       39.99       24.52     22.47 o
  16   2   5     2298.98     2372.92     76.14 o
  18   2   5       80.52       36.64     32.81 o
  20   2   5     1986.21     2268.03    133.53 o
  22   2   5       25.35       15.52     52.95 o
  24   2   5       42.47       22.60     94.22 o
  26   2   5       27.62      -65.28     77.92 o
  28   2   5      175.39      286.02    106.15 o
 -35   3   5       26.33      106.15    130.99 o
 -33   3   5      114.16      149.06    121.96 o
 -31   3   5       40.62       54.20    106.15 o
 -29   3   5      380.11      544.80    326.34 o
 -27   3   5       63.09        5.23    102.76 o
 -25   3   5      851.96      626.38    141.41 o
 -23   3   5      332.73      373.43     46.67 o
 -21   3   5       26.68       17.25     29.34 o
 -19   3   5       65.21       74.15     30.75 o
 -17   3   5     2335.18     2513.30     74.95 o
 -15   3   5       69.76       73.11     25.28 o
 -13   3   5       16.47       -0.03     27.32 o
 -11   3   5      475.39      488.47     36.44 o
  -9   3   5      659.95      673.45     35.72 o
  -7   3   5        0.09      -23.80     15.87 o
  -5   3   5        4.80       -4.35     13.57 o
  -3   3   5     1704.21     1785.22     38.62 o
  -1   3   5     1466.99     1427.04     38.25 o
   1   3   5      261.19      285.78     20.14 o
   3   3   5       27.27       36.95     22.73 o
   5   3   5     1811.69     1798.40     58.32 o
   7   3   5      145.15      151.11     27.07 o
   9   3   5      777.68      820.66     44.01 o
  11   3   5        3.58        9.48     20.31 o
  13   3   5       57.35       37.27     30.13 o
  15   3   5       98.62       91.17     28.67 o
  17   3   5     1611.55     1662.20    109.98 o
  19   3   5       14.76       58.30     63.82 o
  21   3   5      475.33      526.66    103.89 o
  23   3   5        2.19       88.93     71.02 o
  25   3   5       39.28       99.10     78.94 o
  27   3   5       19.97       12.30    114.05 o
 -32   4   5        6.57      -71.79     90.50 o
 -30   4   5       48.98       10.82     81.04 o
 -28   4   5        0.25       22.31     73.09 o
 -26   4   5       38.12      -11.24    119.70 o
 -24   4   5      307.31      240.01     83.02 o
 -22   4   5       20.56       18.84     46.27 o
 -20   4   5       52.33       49.43     32.38 o
 -18   4   5       76.82      115.98     31.03 o
 -16   4   5       92.59       94.98     29.82 o
 -14   4   5      320.01      339.57     36.59 o
 -12   4   5      943.96     1001.55     52.97 o
 -10   4   5      203.71      214.14     29.98 o
  -8   4   5      151.18      188.89     20.06 o
  -6   4   5     1680.97     1830.22     60.97 o
  -4   4   5       99.78       73.20     24.19 o
  -2   4   5        5.17        1.61     21.11 o
   0   4   5       35.33       33.65     24.34 o
   2   4   5     1545.12     1737.85     66.29 o
   4   4   5      616.00      614.07     63.67 o
   6   4   5        5.19       -7.56     23.23 o
   8   4   5      564.32      631.26     38.06 o
  10   4   5      631.00      635.03     41.68 o
  12   4   5        0.11       -4.81     29.95 o
  14   4   5      552.47      636.39     85.63 o
  16   4   5      293.99      181.47     62.58 o
  18   4   5       62.71        2.82     56.31 o
  20   4   5      386.50      295.03     76.66 o
  22   4   5      211.73       17.60     93.73 o
  24   4   5       30.92       29.85     76.85 o
 -29   5   5       25.38      -65.93     78.53 o
 -27   5   5        4.36        6.05    117.44 o
 -25   5   5      535.60      591.15    108.95 o
 -23   5   5      231.28      228.17     78.48 o
 -21   5   5        2.59      -59.99     56.97 o
 -19   5   5      480.68      438.85     86.82 o
 -17   5   5       90.42      104.77     43.38 o
 -15   5   5      670.14      635.42     70.08 o
 -13   5   5       38.82       25.45     34.23 o
 -11   5   5       76.48       51.49     29.07 o
  -9   5   5       68.88       60.89     27.77 o
  -7   5   5       18.55       27.13     24.89 o
  -5   5   5      315.92      299.79     44.98 o
  -3   5   5      117.40      112.21     28.84 o
  -1   5   5      244.24      151.73     45.71 o
   1   5   5        0.71       26.77     35.37 o
   3   5   5      519.52      477.90     68.20 o
   5   5   5       23.18       15.22     33.12 o
   7   5   5        2.65        7.71     45.91 o
   9   5   5        2.20      -22.60     45.11 o
  11   5   5      201.08      201.13     61.23 o
  13   5   5       47.85       64.45     56.04 o
  15   5   5      650.35      569.76     87.98 o
  17   5   5      159.59       78.62    102.31 o
  19   5   5       10.83      -31.98     68.80 o
  21   5   5       48.90       93.89     79.69 o
 -26   6   5        1.90     -135.51     90.34 o
 -24   6   5      378.50      470.89    102.48 o
 -22   6   5       31.04        6.36     67.75 o
 -20   6   5        3.08      -14.69     61.86 o
 -18   6   5       76.68       21.50    117.44 o
 -16   6   5        1.03      136.57     75.66 o
 -14   6   5      399.28      369.20     77.92 o
 -12   6   5      147.32      135.22     49.92 o
 -10   6   5        6.90        0.13     39.58 o
  -8   6   5        3.78       25.10     38.63 o
  -6   6   5      170.30      180.80     59.02 o
  -4   6   5       82.86       28.14     49.83 o
  -2   6   5      409.01      361.69     74.87 o
   0   6   5       71.70      -27.65     63.24 o
   2   6   5      884.21      866.27    102.01 o
   4   6   5       28.81       83.37     52.15 o
   6   6   5        0.71        3.35     47.52 o
   8   6   5       35.44      -23.12     48.21 o
  10   6   5      469.95      438.89     79.35 o
  12   6   5       25.35       13.45     56.32 o
  14   6   5      266.78      398.46    100.65 o
  16   6   5       25.02       32.03     78.07 o
  18   6   5        0.48       47.53     72.99 o
 -21   7   5        0.15      -90.34     90.34 o
 -19   7   5       37.20      117.44     92.60 o
 -17   7   5       44.07       70.01     79.05 o
 -15   7   5       11.01       -9.03     67.75 o
 -13   7   5      182.69      133.25     70.01 o
 -11   7   5        4.24       43.57     45.83 o
  -9   7   5       27.10       14.74     56.46 o
  -7   7   5        3.64      -49.62     51.37 o
  -5   7   5       70.16        1.51     54.30 o
  -3   7   5        9.65       30.25     55.34 o
  -1   7   5        0.19       11.59     98.24 o
   1   7   5        5.64       63.32     74.53 o
   3   7   5       96.41      110.85     98.24 o
   5   7   5        0.11       56.62     98.24 o
   7   7   5       17.73      -58.92    201.00 o
   9   7   5        0.00      -62.19     66.69 o
  11   7   5       24.96       15.88     69.97 o
  13   7   5      215.51      178.36    125.34 o
 -10   8   5        5.53       15.81     83.56 o
  -8   8   5       21.50       -2.14     61.10 o
  -6   8   5        1.21      -37.76     60.76 o
  -4   8   5       53.07       56.46     64.32 o
  -2   8   5       30.58      359.02    291.34 o
   0   8   5       17.61       90.54     68.82 o
   2   8   5        1.64       78.66     69.98 o
   4   8   5        0.49      104.96     74.34 o
 -36   0   6      150.71     -103.89    106.15 o
 -34   0   6      592.50     1065.98    201.00 o
 -32   0   6      106.81      152.98     68.92 o
 -30   0   6     2516.45     2099.86    157.17 o
 -28   0   6     3219.05     3064.32    181.23 o
 -26   0   6      633.47      498.20     80.85 o
 -24   0   6     7000.53     7021.35    528.48 o
 -22   0   6     1102.87      953.00     91.32 o
 -20   0   6      377.71      259.28     56.27 o
 -18   0   6      420.14      466.73     80.17 o
 -16   0   6     2088.26     2126.30    106.27 o
 -14   0   6     1985.09     2091.79     95.42 o
 -12   0   6       40.74       11.29     51.94 o
 -10   0   6    15184.87    15503.34    337.75 o
  -8   0   6     1035.27     1179.41    101.63 o
  -6   0   6    25155.44    25257.82   1077.28 o
  -4   0   6     3046.69     2916.36    159.22 o
  -2   0   6      462.62      447.82     43.85 o
   0   0   6     5580.44     5204.07    127.77 o
   2   0   6        7.41       12.78     20.78 o
   4   0   6     1429.50     1652.22     98.25 o
   6   0   6    38493.82    40580.92    533.26 o
   8   0   6      166.07      269.70     40.48 o
  10   0   6    14662.51    14805.59    275.88 o
  12   0   6      619.57      586.68     57.36 o
  14   0   6     2435.77     2443.09    101.19 o
  16   0   6     1470.39     1491.57     92.11 o
  18   0   6     7573.20     7929.85    290.21 o
  20   0   6      155.18      216.42     53.07 o
  22   0   6      795.66      917.92     84.31 o
  24   0   6       28.04      116.35     68.74 o
  26   0   6      268.54      237.14    140.02 o
  28   0   6      472.17      885.31    203.26 o
 -37   1   6        3.52       -1.25    103.89 o
 -35   1   6        7.83       17.55     79.69 o
 -33   1   6        9.77      -29.36     65.11 o
 -31   1   6      345.35      319.26     89.71 o
 -29   1   6       48.65       67.11     40.16 o
 -27   1   6     2380.13     2411.66    146.59 o
 -25   1   6       78.32        1.11     31.89 o
 -23   1   6     2495.38     2641.75     96.53 o
 -21   1   6     1956.50     1932.75     85.55 o
 -19   1   6     1620.22     1575.15     73.17 o
 -17   1   6     2556.49     2435.84     89.74 o
 -15   1   6     4236.04     4003.96    110.66 o
 -13   1   6      414.81      390.79     35.96 o
 -11   1   6    13922.53    14251.88    193.96 o
  -9   1   6    11430.16    11314.36    134.11 o
  -7   1   6        0.00       -9.48     20.54 o
  -5   1   6    26314.74    26301.35    269.45 o
  -3   1   6    24482.11    24872.11    245.29 o
  -1   1   6      109.96       59.94     14.80 o
   1   1   6     1620.76     1648.19     42.55 o
   3   1   6      239.59      287.79     25.52 o
   5   1   6     6432.38     6863.93    114.13 o
   7   1   6      100.53       75.83     20.70 o
   9   1   6      505.26      524.44     59.76 o
  11   1   6      632.49      737.56     51.48 o
  13   1   6       17.40      -13.28     19.87 o
  15   1   6       85.11      102.16     26.25 o
  17   1   6       16.72       47.04     25.15 o
  19   1   6     7091.59     6995.01    157.12 o
  21   1   6       67.27       94.34     44.26 o
  23   1   6      141.31      133.32     62.80 o
  25   1   6      116.56      161.42     75.34 o
  27   1   6       38.30        0.68     65.53 o
 -36   2   6       12.82      -88.08    108.41 o
 -34   2   6      122.20      257.46     91.03 o
 -32   2   6      338.49      515.41    103.80 o
 -30   2   6      489.20      293.09     84.89 o
 -28   2   6      597.10      589.65    114.05 o
 -26   2   6     1550.11     1551.61    190.84 o
 -24   2   6      342.61      313.45     46.57 o
 -22   2   6     1146.52      892.00    118.20 o
 -20   2   6       12.42       54.70     33.99 o
 -18   2   6      495.29      477.88     45.96 o
 -16   2   6      353.84      449.09     47.27 o
 -14   2   6     1079.08     1143.25     53.12 o
 -12   2   6      329.37      339.37     28.22 o
 -10   2   6     1149.27     1202.13     41.79 o
  -8   2   6     7998.48     8086.50    108.93 o
  -6   2   6      605.80      706.27     41.26 o
  -4   2   6     1422.72     1360.94     40.72 o
  -2   2   6       19.76       17.87     16.21 o
   0   2   6      895.03      802.75     49.71 o
   2   2   6      165.19      194.31     24.74 o
   4   2   6     5962.87     6162.22     97.52 o
   6   2   6     3070.25     3130.58    125.38 o
   8   2   6     8387.48     8682.58    133.44 o
  10   2   6      356.52      354.00     33.09 o
  12   2   6     1751.16     1822.20    102.95 o
  14   2   6      193.85      175.28     34.38 o
  16   2   6     2561.30     2574.54    102.39 o
  18   2   6     1304.62     1269.17    115.40 o
  20   2   6     1645.69     1628.71    308.30 o
  22   2   6        1.83       -1.61     51.51 o
  24   2   6      208.80      201.44     86.94 o
  26   2   6       32.07        3.61     78.66 o
 -35   3   6        3.53        4.52    121.96 o
 -33   3   6      108.56       42.91    103.89 o
 -31   3   6      184.57      101.63    106.15 o
 -29   3   6       19.36       59.67     60.25 o
 -27   3   6       52.31       19.46     68.87 o
 -25   3   6        0.23      -13.77     31.21 o
 -23   3   6        5.53       12.56     33.11 o
 -21   3   6     1117.54     1082.11     67.01 o
 -19   3   6      822.90      924.35     60.76 o
 -17   3   6      849.94      887.05     67.93 o
 -15   3   6      197.93      213.28     32.99 o
 -13   3   6     5526.09     5235.80    108.13 o
 -11   3   6      256.01      271.93     30.43 o
  -9   3   6     1058.93      957.78     50.84 o
  -7   3   6    10719.81    10884.81    152.86 o
  -5   3   6      694.78      703.97     35.36 o
  -3   3   6     1005.50     1019.11     36.93 o
  -1   3   6     5026.80     5263.17     87.35 o
   1   3   6        2.98      -25.29     16.86 o
   3   3   6     1376.60     1329.51     72.45 o
   5   3   6        5.62       10.43     26.93 o
   7   3   6     1398.10     1589.59     58.99 o
   9   3   6      211.49      226.89     33.84 o
  11   3   6       29.22       -5.72     36.55 o
  13   3   6        8.65       10.29     26.62 o
  15   3   6       13.49       44.61     32.47 o
  17   3   6     2211.39     2213.67    170.03 o
  19   3   6      147.64      254.07     79.85 o
  21   3   6     1895.17     1990.64    173.87 o
  23   3   6       85.96       37.26     75.06 o
  25   3   6        6.57       -1.12     81.95 o
 -32   4   6      725.92      643.16    130.73 o
 -30   4   6        2.88       72.19    167.12 o
 -28   4   6       32.64       -4.23    112.92 o
 -26   4   6     2413.88     2191.84    173.64 o
 -24   4   6        8.56       24.10     62.34 o
 -22   4   6       14.94        9.71     33.84 o
 -20   4   6     1395.72     1575.85     79.92 o
 -18   4   6        7.99       64.35     29.24 o
 -16   4   6      232.61      212.33     35.46 o
 -14   4   6      192.95      205.42     34.63 o
 -12   4   6        5.81        1.79     23.50 o
 -10   4   6      133.89      133.73     33.43 o
  -8   4   6      403.10      399.57     32.52 o
  -6   4   6       32.51       12.76     24.65 o
  -4   4   6      742.82      712.19     40.87 o
  -2   4   6      796.44      789.25     50.50 o
   0   4   6      513.97      663.59     47.78 o
   2   4   6     2460.26     2493.06     99.37 o
   4   4   6      560.44      560.26     47.30 o
   6   4   6       41.15       65.27     25.88 o
   8   4   6     1498.33     1504.78     67.40 o
  10   4   6      240.64      305.92     63.96 o
  12   4   6      587.60      612.83     58.13 o
  14   4   6      854.81      809.79     94.12 o
  16   4   6      182.11      177.56     64.66 o
  18   4   6      122.51       34.95     66.26 o
  20   4   6      357.13      264.70     89.05 o
  22   4   6      146.42       50.76     77.34 o
  24   4   6        0.76      224.82    105.02 o
 -29   5   6       95.68       57.35     85.19 o
 -27   5   6      408.72      453.80    158.09 o
 -25   5   6        0.09       72.05     85.82 o
 -23   5   6       53.14       19.06     64.03 o
 -21   5   6        1.73      -59.09     55.57 o
 -19   5   6      260.91      279.83     52.37 o
 -17   5   6       39.08       38.43     52.18 o
 -15   5   6      454.33      461.62     58.77 o
 -13   5   6      447.95      565.66     58.27 o
 -11   5   6       26.69       21.02     32.80 o
  -9   5   6      247.70      314.22     40.23 o
  -7   5   6     1817.21     1816.75    100.35 o
  -5   5   6        9.90        4.27     29.08 o
  -3   5   6        0.00      -37.52     27.91 o
  -1   5   6      885.98      966.08     80.26 o
   1   5   6      533.09      579.26     59.72 o
   3   5   6       63.56       65.40     47.15 o
   5   5   6        3.75      -40.90     41.58 o
   7   5   6      132.53       39.52     51.90 o
   9   5   6      221.37      160.22     58.68 o
  11   5   6       15.06      -18.22     50.32 o
  13   5   6       14.13       76.97     75.10 o
  15   5   6      346.34      359.17     80.46 o
  17   5   6        8.54      -59.85     62.28 o
  19   5   6        9.34       15.20     73.94 o
  21   5   6      130.63       77.42     85.34 o
 -26   6   6       14.33       85.30     81.30 o
 -24   6   6      170.41       78.78     73.24 o
 -22   6   6       11.49       55.94    207.78 o
 -20   6   6      157.35      134.81     72.02 o
 -18   6   6      148.98      258.91    163.74 o
 -16   6   6        8.15       12.02     47.09 o
 -14   6   6       41.60       71.44     51.88 o
 -12   6   6      131.15      184.89     55.98 o
 -10   6   6        9.37       42.04     47.60 o
  -8   6   6       91.18       55.58     37.50 o
  -6   6   6        0.00       21.65     33.07 o
  -4   6   6      289.05      371.68     88.08 o
  -2   6   6       37.95       27.32     58.72 o
   0   6   6      338.46      413.52    151.32 o
   2   6   6       79.17       74.77     49.58 o
   4   6   6       14.39        4.20     47.63 o
   6   6   6        8.68       53.82     53.51 o
   8   6   6        0.03        0.14     49.41 o
  10   6   6      254.64      261.70     71.44 o
  12   6   6      273.32      188.78     74.17 o
  14   6   6      168.31      191.38     86.06 o
  16   6   6       22.50       31.05     71.60 o
 -21   7   6       74.91      130.99     99.37 o
 -19   7   6       24.68       31.62     81.30 o
 -17   7   6       99.97      146.80     85.82 o
 -15   7   6       88.13       24.84     70.01 o
 -13   7   6        7.81       33.88     60.98 o
 -11   7   6       55.71       45.89     47.17 o
  -9   7   6       60.59       97.88     61.47 o
  -7   7   6        7.42      -17.37     70.01 o
  -5   7   6       57.63      124.68     65.57 o
  -3   7   6        0.28       78.70    206.65 o
  -1   7   6       46.96       96.93     67.82 o
   1   7   6      183.74      196.07     73.63 o
   3   7   6       18.89       26.56     68.36 o
   5   7   6       12.22       38.88     69.78 o
   7   7   6        4.03      120.22     88.08 o
   9   7   6        0.95      -22.14     72.17 o
  11   7   6       12.40      -98.18     67.52 o
  -8   8   6       72.27       74.75     74.53 o
  -6   8   6        3.42      -27.86     66.14 o
  -4   8   6        1.17       59.64    133.25 o
  -2   8   6      119.35      246.32     83.14 o
   0   8   6      245.65      178.84     83.51 o
 -37   1   7       14.53       48.24     87.02 o
 -35   1   7       51.85       28.86    108.41 o
 -33   1   7      306.82      391.95    102.21 o
 -31   1   7        5.88       28.39     47.58 o
 -29   1   7      397.50      447.23     57.65 o
 -27   1   7       91.31       92.63     38.31 o
 -25   1   7     1173.54     1137.79    109.07 o
 -23   1   7      109.39      114.34     39.77 o
 -21   1   7      869.94      974.82     68.78 o
 -19   1   7       46.74        7.67     24.54 o
 -17   1   7      461.36      456.14     49.37 o
 -15   1   7     1370.06     1280.07     91.45 o
 -13   1   7     1037.12     1320.15     53.40 o
 -11   1   7      981.11      872.62     71.31 o
  -9   1   7     9529.77     9501.65    142.72 o
  -7   1   7     3578.25     3564.55    108.22 o
  -5   1   7     3009.39     3108.84     58.61 o
  -3   1   7     5043.61     4919.79     83.43 o
  -1   1   7       14.55        0.38     14.89 o
   1   1   7        6.25       13.61     20.94 o
   3   1   7     1922.33     2108.18     62.42 o
   5   1   7     2546.63     2748.87     65.99 o
   7   1   7        2.96       14.80     19.70 o
   9   1   7      403.67      374.47     35.65 o
  11   1   7       57.10       30.94     22.07 o
  13   1   7      356.14      415.32     36.70 o
  15   1   7      655.12      612.86     43.95 o
  17   1   7     2369.16     2300.03     86.11 o
  19   1   7      238.38      268.34     41.02 o
  21   1   7       69.28      168.22     82.15 o
  23   1   7       11.57       23.99     57.78 o
  25   1   7       19.19       85.66     67.93 o
 -36   2   7       72.37      124.29     92.46 o
 -34   2   7      373.75      456.47    109.17 o
 -32   2   7      399.36      428.13     97.06 o
 -30   2   7      278.04      216.15     94.85 o
 -28   2   7     1367.98     1052.54    181.80 o
 -26   2   7      454.76      467.01     88.62 o
 -24   2   7      374.66      441.21     64.21 o
 -22   2   7     4097.89     4377.78    142.25 o
 -20   2   7        6.78       -5.59     30.93 o
 -18   2   7       61.58       91.28     30.44 o
 -16   2   7      801.27      835.63     54.42 o
 -14   2   7     1663.38     1688.12     82.99 o
 -12   2   7      486.32      487.09     40.95 o
 -10   2   7      114.64      177.17     29.04 o
  -8   2   7     1267.80     1170.87     48.80 o
  -6   2   7      386.55      403.34     32.22 o
  -4   2   7     3850.99     4042.81     76.42 o
  -2   2   7      961.58      870.44     42.99 o
   0   2   7        0.95       19.83     20.37 o
   2   2   7       78.21       42.51     22.59 o
   4   2   7     1700.82     1956.34     74.81 o
   6   2   7       11.04       -3.11     27.45 o
   8   2   7      695.28      727.59     50.11 o
  10   2   7     1647.82     1700.07     75.27 o
  12   2   7      636.87      775.52     61.51 o
  14   2   7       55.75       36.79     36.15 o
  16   2   7      163.31      162.25     49.55 o
  18   2   7        0.02       77.44     66.69 o
  20   2   7       91.92       79.24     75.10 o
  22   2   7      145.66      170.05     83.83 o
  24   2   7        7.79      120.20     94.85 o
 -35   3   7       53.89     -239.13    240.52 o
 -33   3   7       76.73      -86.24    171.64 o
 -31   3   7       31.81       -0.92    122.12 o
 -29   3   7     1651.00     1596.76    126.93 o
 -27   3   7        0.58        7.46     58.39 o
 -25   3   7     1178.63     1023.70     73.04 o
 -23   3   7      967.06      983.27     69.59 o
 -21   3   7     1154.58     1104.87     70.79 o
 -19   3   7        5.51        4.84     29.99 o
 -17   3   7        0.53      -23.96     28.12 o
 -15   3   7        0.01       20.54     25.89 o
 -13   3   7      299.62      302.10     39.90 o
 -11   3   7      192.63      125.89     31.00 o
  -9   3   7     4111.48     4347.94     91.99 o
  -7   3   7     2105.82     2220.78     59.34 o
  -5   3   7     1922.90     2132.85     73.15 o
  -3   3   7     1733.11     1860.83     59.26 o
  -1   3   7      853.36      878.13     42.77 o
   1   3   7      420.27      465.16     36.91 o
   3   3   7      363.46      373.06     56.28 o
   5   3   7      751.19      856.76     55.07 o
   7   3   7      137.55      145.36     29.64 o
   9   3   7      346.63      378.90     43.70 o
  11   3   7      110.52      155.45     31.97 o
  13   3   7       61.82       80.98     36.42 o
  15   3   7       66.50       48.29     41.75 o
  17   3   7     1770.92     1842.80    176.16 o
  19   3   7       16.13      -36.75     64.66 o
  21   3   7      180.57      267.38     98.24 o
  23   3   7       44.43       72.87     83.92 o
 -32   4   7       36.66      -54.67     99.37 o
 -30   4   7        2.66      -18.16     71.79 o
 -28   4   7       36.81       17.35     72.59 o
 -26   4   7       16.49      -47.75     66.84 o
 -24   4   7       26.08       39.36     66.16 o
 -22   4   7      505.13      486.42     54.06 o
 -20   4   7      719.60      699.70     60.20 o
 -18   4   7        0.14      -14.59     31.47 o
 -16   4   7       78.70       52.67     30.56 o
 -14   4   7       47.80       55.17     27.41 o
 -12   4   7     1008.47     1005.06     58.39 o
 -10   4   7      815.82      876.41     43.34 o
  -8   4   7      137.31      153.91     25.29 o
  -6   4   7      853.47      916.25     52.76 o
  -4   4   7      491.10      573.43     34.85 o
  -2   4   7       63.46       63.17     20.00 o
   0   4   7        4.11      -30.77     24.87 o
   2   4   7      229.18      234.07     35.31 o
   4   4   7      254.34      245.88     33.97 o
   6   4   7      466.00      553.36     51.05 o
   8   4   7      201.64      167.13     70.80 o
  10   4   7       39.10       59.58     52.49 o
  12   4   7        1.58      -20.77     36.53 o
  14   4   7      155.69      132.25     65.25 o
  16   4   7      203.97       76.69     68.69 o
  18   4   7      243.22      354.00     83.20 o
  20   4   7       77.28      209.11     89.26 o
  22   4   7       33.56      102.23     85.71 o
 -29   5   7       43.69       47.10     81.93 o
 -27   5   7        3.18       12.37     73.25 o
 -25   5   7      260.35      228.51     86.75 o
 -23   5   7       87.44       67.78     77.92 o
 -21   5   7      220.18      279.39     75.86 o
 -19   5   7      546.85      603.60     68.04 o
 -17   5   7       13.38       27.10     63.35 o
 -15   5   7      202.60      193.15     54.66 o
 -13   5   7        0.00      -55.34     36.90 o
 -11   5   7      194.06      225.52     43.86 o
  -9   5   7      688.40      807.78     66.15 o
  -7   5   7      177.66      212.75     38.44 o
  -5   5   7       15.85       -7.12     53.31 o
  -3   5   7       69.52      113.53     40.80 o
  -1   5   7      144.21      224.06     56.07 o
   1   5   7        0.19       45.62     45.93 o
   3   5   7       14.34       78.90     49.08 o
   5   5   7       74.09       41.56     51.85 o
   7   5   7        4.64        9.83     50.49 o
   9   5   7      101.64       74.43     60.16 o
  11   5   7        2.52       40.81     54.78 o
  13   5   7       25.17      -12.78     54.58 o
  15   5   7      931.47      853.88    110.08 o
  17   5   7        2.85      -75.95     68.45 o
  19   5   7      215.08      163.01     89.71 o
 -26   6   7       65.81       90.90     78.66 o
 -24   6   7      247.83      268.71     88.95 o
 -22   6   7        3.29      127.63    116.31 o
 -20   6   7      331.28      489.96     91.47 o
 -18   6   7      143.40       99.37     83.56 o
 -16   6   7       76.05      110.50     90.34 o
 -14   6   7      159.35      129.77     59.12 o
 -12   6   7      240.08      268.66     72.27 o
 -10   6   7      220.07      316.68     60.51 o
  -8   6   7       24.24       34.47     38.49 o
  -6   6   7       80.85       29.10     38.17 o
  -4   6   7      105.27      134.13     41.85 o
  -2   6   7      294.00      301.97     74.34 o
   0   6   7        4.05       95.38     62.91 o
   2   6   7      123.27      120.19     53.59 o
   4   6   7       29.45       95.36     56.07 o
   6   6   7       36.02       16.19     55.53 o
   8   6   7        3.00        9.90     56.75 o
  10   6   7        1.79      -36.62     54.18 o
  12   6   7        6.81       47.82     73.25 o
  14   6   7       80.92       19.97     79.22 o
 -19   7   7        0.26       51.94     83.56 o
 -17   7   7       48.98       33.88     83.56 o
 -15   7   7        0.23       51.94     72.27 o
 -13   7   7       30.42       37.31     53.70 o
 -11   7   7       60.23      121.47     48.06 o
  -9   7   7       61.02       65.92     42.53 o
  -7   7   7       25.46        3.07    108.41 o
  -5   7   7       44.01       50.72     66.74 o
  -3   7   7       87.20       85.36     68.09 o
  -1   7   7        8.03      -83.43     55.62 o
   1   7   7       23.72      -17.31     65.57 o
   3   7   7        0.37       -1.23     72.17 o
   5   7   7       35.72      111.62     84.69 o
   7   7   7       24.88       74.21     81.30 o
   9   7   7       44.24      105.44     83.92 o
 -36   0   8      297.35      562.35    176.16 o
 -34   0   8       97.70       47.63     71.02 o
 -32   0   8       15.08      -82.70     55.13 o
 -30   0   8      828.85      818.15    196.48 o
 -28   0   8       91.13       85.82     59.49 o
 -26   0   8        2.67       -0.51     51.55 o
 -24   0   8    13751.01    13952.25    353.64 o
 -22   0   8        6.86       23.87     43.36 o
 -20   0   8     2554.25     2500.42    128.58 o
 -18   0   8      184.12      199.59     49.92 o
 -16   0   8     1540.41     1314.35    136.64 o
 -14   0   8      765.01      654.95    106.15 o
 -12   0   8      723.74     1047.92    128.73 o
 -10   0   8     2412.42     2739.49    176.16 o
  -8   0   8     1203.09     1187.94    128.73 o
  -6   0   8    13284.57    13869.09    465.24 o
  -4   0   8      506.00      449.39     59.02 o
  -2   0   8       10.39       21.59     83.56 o
   0   0   8       60.39       46.36     32.81 o
   2   0   8       18.52      -15.29     30.84 o
   4   0   8      558.98      772.14     79.80 o
   6   0   8      268.14      177.49     52.92 o
   8   0   8       64.41      106.51     36.49 o
  10   0   8     1512.86     1260.25     82.19 o
  12   0   8      380.88      401.14     53.50 o
  14   0   8       11.74      -23.68     32.98 o
  16   0   8      591.05      472.16     63.36 o
  18   0   8      147.67       85.47     45.76 o
  20   0   8       65.89       98.19     50.27 o
  22   0   8       51.38       77.46     76.46 o
  24   0   8      216.99      203.26    144.54 o
 -37   1   8      117.58      155.07     93.81 o
 -35   1   8       20.04      112.80     90.13 o
 -33   1   8        0.13       -4.13     53.14 o
 -31   1   8      761.54      654.90     80.64 o
 -29   1   8        2.82        6.58     64.49 o
 -27   1   8      559.19      537.97     72.83 o
 -25   1   8      570.57      621.60     58.68 o
 -23   1   8     4595.75     4549.46    156.47 o
 -21   1   8      492.57      497.79     54.44 o
 -19   1   8       84.93       84.87     35.62 o
 -17   1   8      600.44      578.02     53.81 o
 -15   1   8        3.69      -12.15     22.91 o
 -13   1   8       23.70       37.63     38.79 o
 -11   1   8     6460.82     6895.46    158.30 o
  -9   1   8     2707.22     2849.66     89.31 o
  -7   1   8     1428.70     1647.38     98.18 o
  -5   1   8     1411.42     1618.74     55.93 o
  -3   1   8      392.45      410.72     34.00 o
  -1   1   8      193.67      193.64     23.90 o
   1   1   8       17.92       36.12     18.35 o
   3   1   8     2426.17     2528.40     65.48 o
   5   1   8     1141.86     1165.92     55.06 o
   7   1   8       49.99       73.99     37.77 o
   9   1   8      198.41      174.83     39.62 o
  11   1   8      419.86      433.27     37.51 o
  13   1   8        6.78       30.52     24.97 o
  15   1   8      728.75      616.20     53.58 o
  17   1   8      122.73       76.76     31.83 o
  19   1   8      472.24      341.74     60.29 o
  21   1   8       78.07       27.65     57.00 o
  23   1   8        0.02      -13.95     59.24 o
  25   1   8       73.54      -68.02     80.70 o
 -36   2   8        0.17       17.25    118.57 o
 -34   2   8       13.00       64.71     80.35 o
 -32   2   8       33.84       70.54     75.01 o
 -30   2   8      159.93      259.61     82.23 o
 -28   2   8      139.92      122.92     71.05 o
 -26   2   8     1175.84     1114.26    122.97 o
 -24   2   8     1266.56     1281.40     96.98 o
 -22   2   8     2867.78     2969.15    130.57 o
 -20   2   8       65.81       84.45     77.40 o
 -18   2   8      827.44      854.07     70.31 o
 -16   2   8       55.85       34.28     46.22 o
 -14   2   8      299.28      307.16     33.81 o
 -12   2   8      372.64      342.19     40.60 o
 -10   2   8       38.91       63.78     30.67 o
  -8   2   8     4708.25     5045.65    103.82 o
  -6   2   8      950.09     1070.46     51.10 o
  -4   2   8      432.88      462.54     35.62 o
  -2   2   8      103.15       70.73     24.53 o
   0   2   8       63.36       41.41     24.36 o
   2   2   8      217.67      235.01     32.28 o
   4   2   8       34.82        1.19     26.98 o
   6   2   8      121.47      152.57     32.91 o
   8   2   8      255.07      198.83     40.74 o
  10   2   8      518.96      526.53     55.75 o
  12   2   8       83.13       88.21     39.77 o
  14   2   8      372.54      382.26     53.37 o
  16   2   8      168.99       89.42     43.80 o
  18   2   8       16.92       25.03     53.62 o
  20   2   8       48.92      -62.48     69.45 o
  22   2   8       42.17      165.63     86.50 o
  24   2   8       36.27       96.19     87.14 o
 -33   3   8       54.95      107.34     97.11 o
 -31   3   8       34.25      -73.15     58.91 o
 -29   3   8       12.05        2.81     58.39 o
 -27   3   8       26.41       95.78     40.70 o
 -25   3   8      476.52      547.63     59.27 o
 -23   3   8      481.22      610.63     59.66 o
 -21   3   8     1181.31     1226.33     82.47 o
 -19   3   8        9.12      -40.93     27.29 o
 -17   3   8        6.51      -34.71     27.51 o
 -15   3   8      132.81      145.80     31.70 o
 -13   3   8      787.20      944.48     90.62 o
 -11   3   8     1359.95     1490.56     75.88 o
  -9   3   8     1101.35     1147.78     62.28 o
  -7   3   8        4.33        4.94     21.24 o
  -5   3   8      485.03      505.15     33.93 o
  -3   3   8       67.72       20.77     23.46 o
  -1   3   8      131.15      131.83     28.04 o
   1   3   8      265.58      312.96     41.23 o
   3   3   8        1.43       21.28     28.54 o
   5   3   8      123.76      105.12     34.88 o
   7   3   8      696.57      748.04     70.21 o
   9   3   8       42.17       22.17     33.35 o
  11   3   8        2.89      -16.33     41.50 o
  13   3   8      344.10      415.10     62.43 o
  15   3   8       77.11        5.85     60.62 o
  17   3   8        3.85      -78.27     56.97 o
  19   3   8       29.35       91.06     75.01 o
  21   3   8      194.03      166.73     87.66 o
 -32   4   8       55.05       17.99     87.87 o
 -30   4   8       26.29      -67.53     73.22 o
 -28   4   8      513.13      424.21     99.57 o
 -26   4   8      894.92      853.12    114.78 o
 -24   4   8       37.11       67.74     44.92 o
 -22   4   8     1362.94     1374.96     82.86 o
 -20   4   8      488.32      492.26     54.88 o
 -18   4   8       26.38      -33.20     31.46 o
 -16   4   8      140.39      174.02     60.12 o
 -14   4   8        5.20       26.80     32.79 o
 -12   4   8      145.95      128.89     35.42 o
 -10   4   8      570.33      637.33     40.68 o
  -8   4   8      207.05      195.35     28.80 o
  -6   4   8       34.39        0.21     20.67 o
  -4   4   8      231.54      254.60     28.45 o
  -2   4   8      394.53      394.77     35.94 o
   0   4   8       63.84       29.97     26.97 o
   2   4   8        8.48       57.26     32.78 o
   4   4   8       97.43       46.61     49.97 o
   6   4   8        4.92      -12.38     46.79 o
   8   4   8      174.88      112.88     84.65 o
  10   4   8       24.90       35.43     38.65 o
  12   4   8      272.08      246.41     72.39 o
  14   4   8      184.75      140.31     71.26 o
  16   4   8        8.20        3.90     58.33 o
  18   4   8       25.57      -28.51     70.21 o
  20   4   8       27.00      101.36     85.16 o
 -29   5   8       11.35      145.67     95.98 o
 -27   5   8      428.14      533.28    103.80 o
 -25   5   8       40.63      130.99     73.46 o
 -23   5   8      134.74      187.12     70.21 o
 -21   5   8      184.33      242.04    150.19 o
 -19   5   8      446.79      428.63     63.99 o
 -17   5   8       77.56       76.38     66.62 o
 -15   5   8       67.61       76.79     52.05 o
 -13   5   8      268.75      199.04     60.12 o
 -11   5   8      140.55      117.61     52.56 o
  -9   5   8      232.20      258.06     49.23 o
  -7   5   8      238.55      230.33     43.10 o
  -5   5   8      347.64      376.00     56.49 o
  -3   5   8        9.65       44.31     41.32 o
  -1   5   8      212.28      174.30     53.56 o
   1   5   8       81.44       96.65     49.65 o
   3   5   8       23.58       79.11     94.21 o
   5   5   8       10.65       47.78     52.84 o
   7   5   8      308.01      443.62     77.15 o
   9   5   8      121.23       88.95     60.70 o
  11   5   8        8.04       21.78     55.86 o
  13   5   8        5.45       33.63     61.30 o
  15   5   8       70.86      102.98     85.16 o
  17   5   8        7.19       -3.03     81.31 o
 -24   6   8       66.28      142.76    211.16 o
 -22   6   8        1.99       89.77    149.06 o
 -20   6   8      267.43      350.06    110.66 o
 -18   6   8       46.84       72.27     79.05 o
 -16   6   8       55.56       26.55     75.66 o
 -14   6   8        0.52       46.65     51.03 o
 -12   6   8      153.33       25.74     52.56 o
 -10   6   8      172.27      101.62     50.57 o
  -8   6   8       44.99        6.56     49.45 o
  -6   6   8       26.72       34.01     43.79 o
  -4   6   8      270.85      309.87     87.19 o
  -2   6   8       98.89      140.28     67.17 o
   0   6   8       73.07      -27.32     66.62 o
   2   6   8        6.17       43.45     52.04 o
   4   6   8       10.56      -18.74     51.54 o
   6   6   8       76.81      173.60     72.86 o
   8   6   8       52.71      140.33     63.95 o
  10   6   8        0.23       10.56     73.22 o
  12   6   8       48.15      154.19     81.31 o
 -19   7   8        0.56      108.41     90.34 o
 -17   7   8      332.49      298.11    106.15 o
 -15   7   8        1.16      -15.81     72.27 o
 -13   7   8       30.80       14.22     55.98 o
 -11   7   8        0.86       53.58     75.97 o
  -9   7   8        9.78        0.30     42.53 o
  -7   7   8       11.52       36.38     66.14 o
  -5   7   8       25.04        6.78     67.29 o
  -3   7   8       36.03       46.30     88.08 o
  -1   7   8       27.62      -94.39     62.93 o
   1   7   8        6.27      -52.55     61.30 o
   3   7   8        0.49      -48.11     68.61 o
   5   7   8        1.11      -32.16     71.08 o
   7   7   8        4.03      -28.35     77.27 o
 -35   1   9       10.99       27.06     58.29 o
 -33   1   9      179.42      207.18     61.62 o
 -31   1   9       56.20      158.78     56.26 o
 -29   1   9      113.31      167.47     46.34 o
 -27   1   9      700.50      771.20     67.44 o
 -25   1   9     1985.75     2124.94    126.81 o
 -23   1   9       24.25       -3.02     32.76 o
 -21   1   9       33.63        6.84     30.37 o
 -19   1   9     2416.97     2360.71    135.28 o
 -17   1   9     1054.09     1035.77     55.16 o
 -15   1   9        0.00      -20.97     21.87 o
 -13   1   9      797.51      909.45     48.19 o
 -11   1   9     1094.38     1432.80     87.52 o
  -9   1   9       55.57       73.22     41.30 o
  -7   1   9       85.96       80.06     36.18 o
  -5   1   9       10.02       -1.92     21.54 o
  -3   1   9        0.88      -20.92     21.81 o
  -1   1   9      377.99      379.61     44.27 o
   1   1   9       34.77       37.36     22.10 o
   3   1   9      763.61      832.12     48.96 o
   5   1   9        0.03      -21.73     21.22 o
   7   1   9      180.81      212.84     43.01 o
   9   1   9        9.84      -13.09     23.69 o
  11   1   9      107.83       89.53     27.14 o
  13   1   9       46.92       23.52     30.27 o
  15   1   9        2.89       10.04     32.87 o
  17   1   9       21.08       20.65     40.17 o
  19   1   9        0.46        8.72     42.83 o
  21   1   9        8.51       26.13     63.20 o
  23   1   9        9.68      111.48     88.36 o
 -36   2   9       11.02      150.81     91.70 o
 -34   2   9       25.21      105.28     92.60 o
 -32   2   9       31.72      -68.17     69.12 o
 -30   2   9       16.85      -36.88     62.94 o
 -28   2   9        4.98       64.34     77.92 o
 -26   2   9     2781.63     2902.45    149.90 o
 -24   2   9     1179.38     1366.71    118.62 o
 -22   2   9       46.56       48.16     45.61 o
 -20   2   9      428.83      406.03     58.43 o
 -18   2   9     1924.61     1797.11     93.73 o
 -16   2   9      680.23      724.83     51.27 o
 -14   2   9      799.99      823.61     66.50 o
 -12   2   9      738.45      705.95     54.74 o
 -10   2   9      373.90      439.55     47.88 o
  -8   2   9      287.71      263.56     33.43 o
  -6   2   9       87.19       82.94     24.49 o
  -4   2   9      376.09      381.83     36.77 o
  -2   2   9        4.67       14.41     24.49 o
   0   2   9      152.63      118.66     29.67 o
   2   2   9      148.05      166.09     33.60 o
   4   2   9       17.33       16.61     29.33 o
   6   2   9     1388.50     1369.84     80.15 o
   8   2   9        3.99      -27.47     31.64 o
  10   2   9      322.49      256.53     48.40 o
  12   2   9      179.54      135.85     43.72 o
  14   2   9      204.05      120.71     46.78 o
  16   2   9        1.42       -6.13     41.51 o
  18   2   9      120.37      100.49     80.54 o
  20   2   9      108.86       75.06     81.02 o
  22   2   9      155.71      310.51    129.86 o
 -33   3   9       28.88     -146.80     99.37 o
 -31   3   9       87.29      114.52    105.55 o
 -29   3   9      176.24       89.93     77.62 o
 -27   3   9       19.27      -30.62     38.45 o
 -25   3   9      948.74      981.41    105.98 o
 -23   3   9     1893.81     1745.04     92.47 o
 -21   3   9     1492.12     1373.17     94.45 o
 -19   3   9     1836.99     1967.88     92.91 o
 -17   3   9        2.92       32.30     37.33 o
 -15   3   9     1623.81     1578.65     92.90 o
 -13   3   9      110.19       42.45     34.27 o
 -11   3   9      184.47      212.47     70.09 o
  -9   3   9      142.58      141.75     30.11 o
  -7   3   9      244.01      210.11     31.95 o
  -5   3   9        4.05       19.06     22.22 o
  -3   3   9      140.94      147.24     29.45 o
  -1   3   9      330.22      364.73     38.67 o
   1   3   9      167.69      160.92     36.34 o
   3   3   9     1375.90     1435.22     77.35 o
   5   3   9       18.81        8.05     32.16 o
   7   3   9      245.81      196.27     49.38 o
   9   3   9       19.01        6.09     33.04 o
  11   3   9       78.53       65.75     45.72 o
  13   3   9       21.93      -22.27     62.91 o
  15   3   9       57.18       87.66    138.89 o
  17   3   9      104.75       66.88     73.22 o
  19   3   9       12.68      -23.69     71.81 o
  21   3   9        0.18       17.46     82.63 o
 -32   4   9       79.65      167.12    121.96 o
 -30   4   9        2.80      -99.37     88.08 o
 -28   4   9      290.60      305.79     92.58 o
 -26   4   9       92.53       51.84     66.84 o
 -24   4   9      386.36      344.91     60.59 o
 -22   4   9      103.68      143.18     43.99 o
 -20   4   9       28.44       55.13     39.28 o
 -18   4   9      332.43      344.40     56.16 o
 -16   4   9      547.38      714.17     87.02 o
 -14   4   9       99.65      105.25     40.13 o
 -12   4   9       30.69       -7.20     34.07 o
 -10   4   9      903.04      837.17     50.73 o
  -8   4   9      360.52      378.58     38.77 o
  -6   4   9      443.42      448.04     52.01 o
  -4   4   9       89.43       89.96     27.74 o
  -2   4   9        2.35      -28.78     34.38 o
   0   4   9      199.86      254.13     49.29 o
   2   4   9       23.74       70.17     49.03 o
   4   4   9      130.67      168.53     83.77 o
   6   4   9      525.99      482.68     79.10 o
   8   4   9       61.08       -2.41     54.71 o
  10   4   9      168.14      134.82     50.07 o
  12   4   9       26.78      -34.54     59.72 o
  14   4   9        4.78       29.90     65.65 o
  16   4   9       13.72       12.47     76.51 o
  18   4   9      224.33      245.04    100.61 o
 -29   5   9        0.33       20.33    103.89 o
 -27   5   9      179.58      232.62    112.92 o
 -25   5   9      236.84      393.18     87.83 o
 -23   5   9      143.01      247.98     72.27 o
 -21   5   9       12.46       40.11     55.87 o
 -19   5   9      770.71      730.14     94.06 o
 -17   5   9      106.11       62.57     54.23 o
 -15   5   9       28.39       38.29     57.59 o
 -13   5   9      136.14      281.10     66.56 o
 -11   5   9       15.62      123.04    144.54 o
  -9   5   9       18.30       20.28     43.66 o
  -7   5   9      208.14      208.54     52.68 o
  -5   5   9      342.46      308.12     57.04 o
  -3   5   9       36.85        1.80     41.36 o
  -1   5   9      103.77       66.36     50.90 o
   1   5   9      632.06      646.33     82.08 o
   3   5   9      245.86      160.74     61.66 o
   5   5   9       60.58       99.50     59.14 o
   7   5   9       21.47        5.37     55.22 o
   9   5   9        2.02      -23.91     55.15 o
  11   5   9       14.41      -85.12     56.75 o
  13   5   9        0.08       34.77     79.69 o
  15   5   9       76.81       56.25     92.60 o
 -24   6   9      305.84      257.46    110.66 o
 -22   6   9        9.12      -88.08     81.30 o
 -20   6   9      599.81      607.52    128.73 o
 -18   6   9        0.31       33.88     55.89 o
 -16   6   9       91.11      134.40     64.03 o
 -14   6   9      590.31      553.51     86.82 o
 -12   6   9      145.92      124.12     80.17 o
 -10   6   9      127.87       86.93     49.16 o
  -8   6   9       26.20       16.17     49.42 o
  -6   6   9       35.26        6.30     45.33 o
  -4   6   9       29.71       60.05     47.67 o
  -2   6   9        2.06       10.97     73.40 o
   0   6   9        1.33      -70.54     56.33 o
   2   6   9       15.46       -9.30     53.09 o
   4   6   9       98.45      120.01     63.59 o
   6   6   9        1.25       25.60     62.59 o
   8   6   9       15.63       66.30     80.35 o
  10   6   9       56.36      222.87    135.51 o
 -17   7   9      186.95      142.28     94.85 o
 -15   7   9      155.16      248.43     94.85 o
 -13   7   9        0.31       76.25     53.96 o
 -11   7   9      121.35      179.39     55.86 o
  -9   7   9       19.82       72.71     52.65 o
  -7   7   9       21.36      103.51     75.74 o
  -5   7   9        6.66      104.13     73.24 o
  -3   7   9       73.34      131.19     78.07 o
  -1   7   9       79.17       11.86     74.84 o
   1   7   9      201.90      334.52     97.13 o
   3   7   9       18.73      -39.82     77.04 o
 -36   0  10        1.65       29.36    115.18 o
 -34   0  10       12.28      -33.88     60.68 o
 -32   0  10      299.56      339.04     83.43 o
 -30   0  10       35.62       23.14    130.99 o
 -28   0  10      243.26      212.09     68.03 o
 -26   0  10     4045.08     3920.43    176.86 o
 -24   0  10     1270.01     1356.00    117.01 o
 -22   0  10       67.15      -14.96     43.95 o
 -20   0  10    20865.74    20392.13    458.47 o
 -18   0  10     4090.98     3980.51    380.55 o
 -16   0  10        9.03      -16.01     35.09 o
 -14   0  10     2746.51     2890.80    205.52 o
 -12   0  10     2650.75     2818.53    228.10 o
 -10   0  10       52.92       31.62     63.24 o
  -8   0  10        3.09      -63.24     58.72 o
  -6   0  10      251.44      233.01     35.11 o
  -4   0  10      242.71      200.41     70.01 o
  -2   0  10      265.77      281.10     51.94 o
   0   0  10      490.87      496.74     60.73 o
   2   0  10      925.50      970.71     80.27 o
   4   0  10     8917.10     8414.38    200.74 o
   6   0  10      850.80      934.88     75.07 o
   8   0  10     1449.86     1241.29     89.54 o
  10   0  10      318.10      292.25     62.50 o
  12   0  10      229.51      151.80     51.51 o
  14   0  10      182.52       77.35     46.15 o
  16   0  10      337.32      320.53     69.77 o
  18   0  10       57.59       69.82     72.99 o
  20   0  10       82.34      107.47     83.51 o
 -35   1  10      181.44      172.80     62.43 o
 -33   1  10      223.98      257.07     62.90 o
 -31   1  10      259.79      434.81     71.34 o
 -29   1  10       94.40       84.80     43.51 o
 -27   1  10      212.11      169.78     44.05 o
 -25   1  10      853.57      764.54     65.24 o
 -23   1  10     3327.04     3536.25    147.53 o
 -21   1  10     8042.03     8045.08    218.41 o
 -19   1  10        0.53       -7.32     27.04 o
 -17   1  10     1664.13     1707.20     71.47 o
 -15   1  10      218.66      205.43     32.16 o
 -13   1  10      179.64      193.26     46.62 o
 -11   1  10        3.21       16.51     27.85 o
  -9   1  10       34.29       33.61     27.42 o
  -7   1  10      308.57      228.62     36.75 o
  -5   1  10     1614.97     1497.99     61.11 o
  -3   1  10     2502.60     2618.76     80.95 o
  -1   1  10     1081.47     1178.24     51.99 o
   1   1  10     1904.75     1922.43     67.43 o
   3   1  10       50.39        1.67     23.78 o
   5   1  10     3917.71     4050.50    100.43 o
   7   1  10      962.97     1005.34     58.33 o
   9   1  10        0.03        0.42     24.07 o
  11   1  10     1966.60     1884.46     78.81 o
  13   1  10      146.22       74.74     34.67 o
  15   1  10      113.14      264.02     64.73 o
  17   1  10       47.62      124.91     42.75 o
  19   1  10      184.25      311.67    103.27 o
  21   1  10       14.31      -30.57     78.46 o
 -34   2  10        1.80       72.27     84.64 o
 -32   2  10       84.85      195.82     87.02 o
 -30   2  10       24.48      118.73     77.81 o
 -28   2  10      154.24      132.01     62.56 o
 -26   2  10      258.61      248.03     86.86 o
 -24   2  10     1089.86     1014.76     87.34 o
 -22   2  10     2422.13     2625.13    251.98 o
 -20   2  10     2271.77     2278.49    106.03 o
 -18   2  10     4316.62     4389.95    151.60 o
 -16   2  10      838.50      789.06     59.86 o
 -14   2  10      942.01      926.28     63.43 o
 -12   2  10      450.18      426.51     71.06 o
 -10   2  10      441.46      360.31     54.73 o
  -8   2  10      500.58      534.70     42.54 o
  -6   2  10       16.97       31.80     22.56 o
  -4   2  10        0.22       -9.21     23.42 o
  -2   2  10      470.89      494.32     43.58 o
   0   2  10       50.77       34.63     29.49 o
   2   2  10      897.53      910.23     71.66 o
   4   2  10      802.58      791.10     69.34 o
   6   2  10        0.34       75.97     38.79 o
   8   2  10      317.28      241.42     54.05 o
  10   2  10      169.01      287.27     51.79 o
  12   2  10       10.97        8.25     41.31 o
  14   2  10       67.56       60.40     54.82 o
  16   2  10      148.28      114.98     93.73 o
  18   2  10        6.69      -39.83     72.33 o
  20   2  10        5.60       30.40     82.63 o
 -33   3  10      138.37      -13.55    115.18 o
 -31   3  10       45.44       89.38     77.34 o
 -29   3  10      157.72      113.37     79.66 o
 -27   3  10      104.21      108.38     46.63 o
 -25   3  10      564.97      683.11     65.54 o
 -23   3  10       75.79      153.53     44.16 o
 -21   3  10      377.54      461.66     68.46 o
 -19   3  10      820.81      879.94     69.12 o
 -17   3  10      377.27      430.11     54.44 o
 -15   3  10      476.30      604.89     62.26 o
 -13   3  10       18.71       -2.70     39.77 o
 -11   3  10       47.92       65.74     31.74 o
  -9   3  10      270.41      225.35     37.67 o
  -7   3  10     1127.09     1234.77     64.30 o
  -5   3  10       37.16       17.12     24.27 o
  -3   3  10       39.22       10.13     26.99 o
  -1   3  10     2424.61     2701.84    142.81 o
   1   3  10       88.90       79.91     35.89 o
   3   3  10      280.50      297.37     64.22 o
   5   3  10       16.96       19.98     39.53 o
   7   3  10      310.62      216.69     52.77 o
   9   3  10     1621.22     1577.87    101.50 o
  11   3  10        6.54       12.36     43.77 o
  13   3  10      350.81      389.93     88.94 o
  15   3  10       86.00      -27.83     68.50 o
  17   3  10      138.23       62.60     95.98 o
  19   3  10        7.99       10.22     80.63 o
 -30   4  10       93.78      -22.58    106.15 o
 -28   4  10      372.69      386.19    126.47 o
 -26   4  10       87.62       79.05     99.37 o
 -24   4  10      476.59      579.23     72.10 o
 -22   4  10     3685.56     3507.24    152.23 o
 -20   4  10       70.96       98.93     50.44 o
 -18   4  10      339.66      428.27     64.43 o
 -16   4  10     2881.33     2947.36    134.85 o
 -14   4  10       18.23      -51.19     34.12 o
 -12   4  10       37.26      -40.19     47.97 o
 -10   4  10        8.02      -31.32     34.48 o
  -8   4  10        0.11      -31.65     41.58 o
  -6   4  10        9.82       11.47     32.35 o
  -4   4  10       70.65       80.21     35.68 o
  -2   4  10      158.59      184.41     47.92 o
   0   4  10      392.86      425.57     64.50 o
   2   4  10      129.44      127.68     55.01 o
   4   4  10      740.01      774.66     92.10 o
   6   4  10      290.19      305.90     73.83 o
   8   4  10      153.45      120.56     66.09 o
  10   4  10        4.63      -14.01     55.88 o
  12   4  10      439.21      346.02     98.39 o
  14   4  10       20.64       49.59     69.03 o
  16   4  10        0.33       62.11     84.64 o
 -27   5  10      109.00      128.73    108.41 o
 -25   5  10      413.25      271.01    117.44 o
 -23   5  10       26.45      124.21     97.11 o
 -21   5  10      438.85      426.86     83.74 o
 -19   5  10      747.55      666.15     94.93 o
 -17   5  10      856.33      736.04    202.13 o
 -15   5  10        7.86        1.08     53.34 o
 -13   5  10      235.72      271.89     71.02 o
 -11   5  10       68.71      112.26     65.49 o
  -9   5  10       61.51      112.66     88.43 o
  -7   5  10      136.53       83.99     49.94 o
  -5   5  10        0.28      -15.38     42.34 o
  -3   5  10        3.87       -3.26     44.05 o
  -1   5  10      546.86      595.78    113.28 o
   1   5  10      165.91       75.40     57.80 o
   3   5  10       39.96      -18.30     59.03 o
   5   5  10      326.67      349.66     78.33 o
   7   5  10      131.48       24.13     60.27 o
   9   5  10      346.93      342.13     81.10 o
  11   5  10       12.57      -25.94     73.94 o
  13   5  10       12.44      -22.16     75.41 o
 -22   6  10       78.74      173.90    101.63 o
 -20   6  10       92.78      228.10    103.89 o
 -18   6  10        7.21      -35.37     56.27 o
 -16   6  10      256.66      274.70     77.04 o
 -14   6  10      230.45      228.80     71.08 o
 -12   6  10       24.68      -22.70     46.31 o
 -10   6  10       38.53       76.93     51.04 o
  -8   6  10      114.45      173.10     58.17 o
  -6   6  10       27.77       33.31     51.11 o
  -4   6  10       50.33       29.48     67.10 o
  -2   6  10      362.85      556.01    162.61 o
   0   6  10      273.59      126.47     79.85 o
   2   6  10      180.88      233.84     69.78 o
   4   6  10      146.60      125.72     68.31 o
   6   6  10        2.73      -70.04    107.28 o
   8   6  10      296.96      377.53    107.33 o
 -13   7  10        1.80      -46.07     52.83 o
 -11   7  10      110.04      143.48     57.74 o
  -9   7  10       81.28      -21.07     53.82 o
  -7   7  10       19.36      -71.48     73.25 o
  -5   7  10        2.29       97.11     81.02 o
  -3   7  10       72.89       83.88     84.69 o
  -1   7  10       89.85       28.19     79.66 o
 -35   1  11        3.10      111.68     59.83 o
 -33   1  11        5.47      -24.53     50.53 o
 -31   1  11      106.55      143.25     55.81 o
 -29   1  11      461.35      547.57    101.92 o
 -27   1  11      963.27      994.14     76.60 o
 -25   1  11      945.00      956.78     62.42 o
 -23   1  11      641.09      664.27     60.78 o
 -21   1  11       59.79       61.75     27.93 o
 -19   1  11     1829.28     1868.93     75.68 o
 -17   1  11      416.57      490.57     72.69 o
 -15   1  11       81.94      132.88     49.59 o
 -13   1  11        1.60       -7.92     29.20 o
 -11   1  11       79.80       31.34     32.19 o
  -9   1  11      674.06      777.99     50.71 o
  -7   1  11      482.92      475.24     47.70 o
  -5   1  11     2119.46     2057.45     75.80 o
  -3   1  11     5090.80     4950.72    123.01 o
  -1   1  11     1218.79     1250.41     55.09 o
   1   1  11      299.26      300.23     45.45 o
   3   1  11     1991.35     1861.09     74.70 o
   5   1  11      244.31      207.22     35.19 o
   7   1  11      777.58      708.36     53.84 o
   9   1  11     1175.18     1047.60    105.89 o
  11   1  11      158.95      159.39     35.78 o
  13   1  11        4.53      -26.59     31.18 o
  15   1  11       44.51       41.24     32.75 o
  17   1  11      171.91      164.45     69.65 o
  19   1  11       22.59      -92.31     98.24 o
 -34   2  11       37.72      -83.19     72.54 o
 -32   2  11       22.13       68.57     98.24 o
 -30   2  11        9.39       -3.57     69.78 o
 -28   2  11      428.94      327.19     89.39 o
 -26   2  11        0.45       20.00    152.44 o
 -24   2  11     1512.65     1499.84    137.96 o
 -22   2  11     5448.43     5580.18    164.10 o
 -20   2  11       66.53      114.86     45.83 o
 -18   2  11     1164.33     1159.28    111.62 o
 -16   2  11      184.38      124.01     39.40 o
 -14   2  11        7.86      -28.84     34.54 o
 -12   2  11        7.62       32.96     40.30 o
 -10   2  11      102.31       90.48     37.38 o
  -8   2  11        4.84      -15.91     24.42 o
  -6   2  11        6.68        7.56     23.27 o
  -4   2  11     1011.08     1049.23     60.07 o
  -2   2  11      248.10      248.60     38.55 o
   0   2  11      560.02      514.26     53.09 o
   2   2  11     4921.96     4820.75    144.30 o
   4   2  11     2480.27     2411.94    102.62 o
   6   2  11      660.96      772.45     92.59 o
   8   2  11      132.99      113.20     44.47 o
  10   2  11      494.66      457.33     65.34 o
  12   2  11       22.68       44.96     52.29 o
  14   2  11       89.97      107.11     82.28 o
  16   2  11       12.14      111.03     83.00 o
  18   2  11       51.87       32.75     86.24 o
 -33   3  11       27.01       13.55    119.70 o
 -31   3  11       13.12       -5.65     71.86 o
 -29   3  11        0.00      -48.53     63.82 o
 -27   3  11       30.81       19.14     49.70 o
 -25   3  11      698.67      678.79     81.13 o
 -23   3  11     3469.06     3480.37    154.12 o
 -21   3  11      676.64      660.12     77.36 o
 -19   3  11     1740.37     1744.63    112.70 o
 -17   3  11      184.99      123.13     41.26 o
 -15   3  11       71.46       -2.95     36.89 o
 -13   3  11      128.79       59.90     49.24 o
 -11   3  11       91.55       55.65     39.44 o
  -9   3  11       21.50      -26.88     28.40 o
  -7   3  11     1331.79     1387.10     66.89 o
  -5   3  11      688.23      685.31     46.69 o
  -3   3  11     1898.71     1985.26     82.07 o
  -1   3  11      486.20      517.53     54.28 o
   1   3  11      100.54      141.22     44.15 o
   3   3  11     3620.37     3521.07    211.82 o
   5   3  11      328.25      309.82     86.76 o
   7   3  11        4.37      -31.71     40.73 o
   9   3  11      425.70      389.47     64.48 o
  11   3  11        6.26        7.07     47.06 o
  13   3  11       73.32      -11.28     76.65 o
  15   3  11        3.12      -82.45     63.53 o
 -30   4  11        6.48       20.33    101.63 o
 -28   4  11       24.57       -6.78     94.85 o
 -26   4  11        2.20      119.70    106.15 o
 -24   4  11      329.04      392.53     80.70 o
 -22   4  11      137.79      149.60     55.46 o
 -20   4  11      633.60      693.78     81.68 o
 -18   4  11       47.76       95.72     50.88 o
 -16   4  11       72.33       41.65     47.15 o
 -14   4  11       11.01        9.47     58.35 o
 -12   4  11        4.61      -73.38     50.52 o
 -10   4  11      111.77      101.17     45.43 o
  -8   4  11       38.93       27.10     41.49 o
  -6   4  11      419.01      423.71     71.32 o
  -4   4  11      603.45      641.07     61.79 o
  -2   4  11       75.52       95.90     45.98 o
   0   4  11     1912.19     1868.73    129.36 o
   2   4  11      285.75      348.07     78.31 o
   4   4  11       66.44       68.37     55.30 o
   6   4  11     1189.85     1282.98    207.65 o
   8   4  11       54.53      -19.88     52.16 o
  10   4  11        2.79       20.61     63.45 o
  12   4  11       13.18      -57.98     65.83 o
  14   4  11       11.28       61.20     82.86 o
 -27   5  11      277.34      331.99    133.25 o
 -25   5  11      405.73      370.38    126.47 o
 -23   5  11      302.58      363.61    124.21 o
 -21   5  11       31.35        6.00     80.17 o
 -19   5  11      586.47      604.11    120.83 o
 -17   5  11      501.00      618.74    195.36 o
 -15   5  11      102.50      128.57     66.26 o
 -13   5  11       47.47       74.87    101.63 o
 -11   5  11        7.35        2.56     45.16 o
  -9   5  11      503.25      506.15     73.94 o
  -7   5  11      274.50      302.53    117.09 o
  -5   5  11       84.07       60.00     71.03 o
  -3   5  11      815.04      997.19    143.48 o
  -1   5  11      184.10      206.59     62.17 o
   1   5  11      563.27      609.00    114.63 o
   3   5  11       92.84       50.20     59.62 o
   5   5  11      555.77      596.15     91.11 o
   7   5  11      626.04      645.22    108.76 o
   9   5  11        2.63       63.28     81.40 o
 -20   6  11        3.49       -2.26     90.34 o
 -18   6  11      310.82      521.25     92.60 o
 -16   6  11       88.70      -14.52     62.70 o
 -14   6  11       20.24       79.71     67.74 o
 -12   6  11       15.04       -2.61     62.36 o
 -10   6  11       76.68      202.03     61.71 o
  -8   6  11       10.53       95.05     55.42 o
  -6   6  11      240.85      305.72    127.03 o
  -4   6  11       24.42      -93.85     63.06 o
  -2   6  11      155.20      258.77     94.95 o
   0   6  11       42.61      133.18     83.74 o
   2   6  11        1.34       71.47     59.53 o
   4   6  11        4.93       99.55     81.90 o
 -34   0  12       74.09      124.88     79.17 o
 -32   0  12      341.44      459.27    100.50 o
 -30   0  12      129.43       27.35    128.73 o
 -28   0  12       41.89       91.47     57.66 o
 -26   0  12        5.82       11.95     57.23 o
 -24   0  12     5149.02     5391.96    321.83 o
 -22   0  12      326.75      334.42    100.50 o
 -20   0  12       43.55       78.43     52.05 o
 -18   0  12     1457.52     1414.14    115.58 o
 -16   0  12       16.29       40.65     76.79 o
 -14   0  12     1799.58     1799.98    194.23 o
 -12   0  12       47.10       74.53     79.05 o
 -10   0  12      587.86      617.49     90.98 o
  -8   0  12      576.09      479.67     82.63 o
  -6   0  12     4702.82     4565.65    130.67 o
  -4   0  12       32.49       75.08     40.94 o
  -2   0  12     2614.91     2370.76    205.33 o
   0   0  12     3163.45     3483.88    156.88 o
   2   0  12     4101.33     4215.21    339.90 o
   4   0  12       49.17       53.55     41.58 o
   6   0  12       92.00       42.73     41.31 o
   8   0  12     1421.90     1355.28    129.94 o
  10   0  12      370.52      261.51     61.33 o
  12   0  12        7.66       40.19     44.28 o
  14   0  12      328.13      277.88    102.76 o
  16   0  12      320.23      182.32     88.62 o
 -35   1  12       19.57       99.95     62.93 o
 -33   1  12        0.69       43.55     54.79 o
 -31   1  12      190.24      138.41     72.24 o
 -29   1  12       83.37      166.27     55.32 o
 -27   1  12       87.65       -7.08     57.70 o
 -25   1  12      364.36      391.56     53.38 o
 -23   1  12     1075.93     1005.17     72.24 o
 -21   1  12     2939.74     2745.25    130.12 o
 -19   1  12     1305.90     1173.88     85.02 o
 -17   1  12       35.19      111.10     39.87 o
 -15   1  12       84.42      113.44     52.58 o
 -13   1  12       69.88       99.11     36.78 o
 -11   1  12      328.42      357.36     70.41 o
  -9   1  12        4.43       -1.28     28.79 o
  -7   1  12      140.17       50.48     36.36 o
  -5   1  12    12946.56    12687.31    201.00 o
  -3   1  12     1125.62     1127.18     54.70 o
  -1   1  12     1666.88     1596.09     58.86 o
   1   1  12    11582.57    11630.64    183.89 o
   3   1  12     3943.34     3969.27    105.93 o
   5   1  12      888.35      871.52     72.97 o
   7   1  12     1685.47     1393.85     73.18 o
   9   1  12        4.47      -40.30     26.87 o
  11   1  12        2.03       10.34     30.93 o
  13   1  12        5.44       32.92     32.06 o
  15   1  12       81.15       61.47     63.88 o
  17   1  12       69.86        6.95     84.23 o
 -34   2  12      110.53      164.83     95.78 o
 -32   2  12       81.95       59.44     82.14 o
 -30   2  12      105.46      232.62     86.24 o
 -28   2  12       28.17       77.93     80.17 o
 -26   2  12      489.03      445.02     94.06 o
 -24   2  12      487.64      505.76     95.78 o
 -22   2  12      479.28      434.06    125.34 o
 -20   2  12      195.17      172.46     69.78 o
 -18   2  12       72.45       60.94     45.50 o
 -16   2  12      678.92      630.86     81.27 o
 -14   2  12       85.91      168.49     51.49 o
 -12   2  12      641.75      713.25     67.40 o
 -10   2  12       60.26       74.72     37.25 o
  -8   2  12     1664.20     1680.15     68.16 o
  -6   2  12      344.57      397.37     36.15 o
  -4   2  12       67.72       38.61     36.53 o
  -2   2  12     1839.72     1863.85     83.01 o
   0   2  12       21.83      -22.88     35.94 o
   2   2  12       18.49       70.38     38.94 o
   4   2  12      594.37      558.83     59.99 o
   6   2  12       83.12       65.96     61.38 o
   8   2  12      134.41      179.67     61.48 o
  10   2  12      326.37      317.70     71.52 o
  12   2  12      122.41       92.18     63.25 o
  14   2  12      117.91       52.72     80.70 o
  16   2  12       72.26      -30.06     79.66 o
 -31   3  12       38.90      155.83    119.70 o
 -29   3  12      154.01      213.09     65.11 o
 -27   3  12        0.73      -71.64     47.76 o
 -25   3  12      132.94      127.41     57.52 o
 -23   3  12       75.07      -36.98     47.76 o
 -21   3  12      879.98      713.84     82.00 o
 -19   3  12      354.88      392.40     83.44 o
 -17   3  12      358.09      318.03     64.32 o
 -15   3  12        0.32       50.53     45.30 o
 -13   3  12       47.59      109.39     40.71 o
 -11   3  12        2.39       33.78     37.79 o
  -9   3  12       65.03       19.02     34.21 o
  -7   3  12     3024.27     3191.25    115.11 o
  -5   3  12       48.28       22.81     31.77 o
  -3   3  12     4311.99     4598.86    130.85 o
  -1   3  12     3708.36     3860.64    140.17 o
   1   3  12      716.74      769.03    201.49 o
   3   3  12     2115.82     2318.25    200.41 o
   5   3  12     1894.31     2029.99    143.63 o
   7   3  12       17.63       -1.69     48.42 o
   9   3  12      287.34      236.20     62.66 o
  11   3  12        0.57     -114.75     76.50 o
  13   3  12        1.25      -22.41     67.51 o
 -28   4  12      300.27      361.35    135.51 o
 -26   4  12      450.74      527.75     96.04 o
 -24   4  12      161.04      219.69     77.47 o
 -22   4  12       93.33      181.87     72.27 o
 -20   4  12      596.69      598.91    162.61 o
 -18   4  12        0.27        7.58     57.30 o
 -16   4  12      144.59      209.77     60.75 o
 -14   4  12       58.92       54.25     75.60 o
 -12   4  12       34.76       67.04     49.45 o
 -10   4  12      546.53      632.61     82.80 o
  -8   4  12      193.94       93.77     49.08 o
  -6   4  12       71.23      101.74     48.48 o
  -4   4  12      132.05      116.20     48.23 o
  -2   4  12      431.38      411.24     63.99 o
   0   4  12       46.38       84.81    120.54 o
   2   4  12      283.33      257.14     72.10 o
   4   4  12       21.75       84.43     59.77 o
   6   4  12        0.16       -3.50     48.62 o
   8   4  12        4.00       22.55     65.43 o
  10   4  12       12.69      -91.65     61.10 o
 -25   5  12      408.82      293.60    130.99 o
 -23   5  12        1.87      -11.39     90.34 o
 -21   5  12       24.81       36.24    108.41 o
 -19   5  12      197.24      122.41    124.21 o
 -17   5  12      177.61      264.57     75.84 o
 -15   5  12      189.38       67.01     66.18 o
 -13   5  12        0.00      -11.92     51.44 o
 -11   5  12        1.59      -16.54     48.97 o
  -9   5  12      668.42      824.60    125.69 o
  -7   5  12       55.81       98.12     58.76 o
  -5   5  12        0.01        0.89     52.39 o
  -3   5  12     1019.60     1343.99    114.87 o
  -1   5  12     1672.22     1712.92    132.88 o
   1   5  12        1.45       -9.68     72.01 o
   3   5  12      424.98      425.08     84.99 o
   5   5  12      463.00      460.32     89.89 o
   7   5  12       51.28      -43.97     62.32 o
 -18   6  12      111.82      123.23    124.21 o
 -16   6  12        1.20        9.03     63.88 o
 -14   6  12       13.97      -21.14     49.86 o
 -12   6  12       45.88       68.29     67.48 o
 -10   6  12      134.38      173.73     64.48 o
  -8   6  12       15.64       34.54     55.97 o
  -6   6  12      148.87      208.50     69.11 o
  -4   6  12        0.48      -59.08     69.78 o
  -2   6  12      558.20      526.86    118.14 o
   0   6  12      105.45       68.85     83.74 o
 -33   1  13       10.26       -1.08     66.26 o
 -31   1  13        0.88      -65.40     43.60 o
 -29   1  13       35.15       -2.02     47.41 o
 -27   1  13       82.26       81.39     43.85 o
 -25   1  13       65.01       81.47     41.23 o
 -23   1  13       28.59       42.25     37.62 o
 -21   1  13      612.72      680.56     70.68 o
 -19   1  13      153.18      173.73     46.37 o
 -17   1  13      224.00      220.25     54.02 o
 -15   1  13       11.03       56.80     37.73 o
 -13   1  13       73.72      111.21     44.74 o
 -11   1  13       58.31       24.23     27.69 o
  -9   1  13       50.85       92.42     29.36 o
  -7   1  13     1450.73     1399.99     83.90 o
  -5   1  13      123.07      112.10     28.15 o
  -3   1  13      223.99      234.54     33.73 o
  -1   1  13      733.34      724.62     45.22 o
   1   1  13       63.65       59.76     35.52 o
   3   1  13       22.40       44.33     42.83 o
   5   1  13        0.22      -20.35     27.33 o
   7   1  13      129.98      154.37     37.40 o
   9   1  13       10.70       24.16     32.47 o
  11   1  13       21.96      -51.76     55.86 o
  13   1  13       27.78      105.27     66.51 o
 -32   2  13       61.92      102.25     87.44 o
 -30   2  13      198.27      207.36     90.22 o
 -28   2  13       19.08       -0.89     70.73 o
 -26   2  13      214.01      259.08     88.75 o
 -24   2  13      103.47       84.07     74.25 o
 -22   2  13       44.79       17.55     62.04 o
 -20   2  13      181.71      177.25     57.11 o
 -18   2  13      299.95      231.54     61.30 o
 -16   2  13       50.87      -24.39     63.77 o
 -14   2  13        7.22       -4.83     44.79 o
 -12   2  13      778.49      791.46     74.06 o
 -10   2  13        6.04        6.87     33.96 o
  -8   2  13     1022.68     1171.77    102.43 o
  -6   2  13      164.93      156.90     49.99 o
  -4   2  13     3928.86     4039.47    115.50 o
  -2   2  13       83.09       52.35     36.31 o
   0   2  13      556.30      613.61     62.85 o
   2   2  13        5.28       26.74     38.49 o
   4   2  13       11.55      -17.73     45.40 o
   6   2  13       48.77       35.76     48.36 o
   8   2  13      334.06      276.31     66.69 o
  10   2  13      278.93      361.14     77.65 o
  12   2  13        2.36      -40.30     56.77 o
 -31   3  13       22.10      119.70    119.70 o
 -29   3  13        1.37      -24.40     57.15 o
 -27   3  13        5.97        8.00     55.58 o
 -25   3  13        3.78      -37.01     48.94 o
 -23   3  13      418.71      401.97     72.60 o
 -21   3  13      111.95      221.33     61.45 o
 -19   3  13        4.89        7.31     47.52 o
 -17   3  13      968.16     1345.33    109.85 o
 -15   3  13       80.08      164.12     56.37 o
 -13   3  13        4.96       20.65     46.19 o
 -11   3  13       48.97       39.79     42.93 o
  -9   3  13      516.48      610.31     70.97 o
  -7   3  13     1210.37     1207.13     93.66 o
  -5   3  13        6.93       11.44     37.52 o
  -3   3  13      185.21      171.24     48.29 o
  -1   3  13      623.07      783.50    112.14 o
   1   3  13       23.31       27.74     54.26 o
   3   3  13        0.45       14.72     56.21 o
   5   3  13       20.81      -35.16     45.95 o
   7   3  13      257.53      241.46     64.60 o
   9   3  13       51.31      -55.71     60.85 o
  11   3  13        3.14      -50.80     73.64 o
 -28   4  13        1.18      -13.55    112.92 o
 -26   4  13       57.46       54.73     86.95 o
 -24   4  13       20.83       56.49     67.74 o
 -22   4  13        1.45       38.09     65.91 o
 -20   4  13       15.62      -20.33     60.98 o
 -18   4  13       26.80       65.40     52.95 o
 -16   4  13       47.84       27.27     65.97 o
 -14   4  13       14.67       68.84     53.25 o
 -12   4  13      153.75      135.85     57.05 o
 -10   4  13       36.12       10.69     49.55 o
  -8   4  13       44.14       38.78     47.81 o
  -6   4  13      280.37      286.50     62.57 o
  -4   4  13     1180.81     1020.22    106.09 o
  -2   4  13      176.31      199.43     55.35 o
   0   4  13      375.58      568.19     85.79 o
   2   4  13      158.36      165.55     69.72 o
   4   4  13        5.95       61.29     62.85 o
   6   4  13      162.98      154.03     58.32 o
   8   4  13       10.63      -80.72     64.21 o
 -23   5  13      307.76      320.60     91.57 o
 -21   5  13        3.55      -71.00     63.82 o
 -19   5  13       39.36       21.71     71.65 o
 -17   5  13        4.74      -47.10     65.24 o
 -15   5  13       87.89      176.34     85.82 o
 -13   5  13       39.46      144.18     92.18 o
 -11   5  13       25.49       56.25     58.12 o
  -9   5  13      421.07      294.90     89.12 o
  -7   5  13      123.21      135.02     67.70 o
  -5   5  13      274.64      273.27     74.25 o
  -3   5  13      207.00      159.00     85.43 o
  -1   5  13       46.22      145.95     65.74 o
   1   5  13      160.86      145.06     67.91 o
   3   5  13        6.99       64.98     65.47 o
 -12   6  13       27.26      -43.49     57.71 o
 -10   6  13        6.23      -43.15     57.80 o
  -8   6  13      200.50      265.10     75.69 o
 -32   0  14      474.98      428.95     91.70 o
 -30   0  14       63.59      158.05    163.74 o
 -28   0  14       13.57       59.59     65.57 o
 -26   0  14      455.43      398.70     81.90 o
 -24   0  14        5.73       32.43     54.30 o
 -22   0  14      238.30      136.24     82.43 o
 -20   0  14      481.02      547.50     83.14 o
 -18   0  14      457.56      306.14     84.69 o
 -16   0  14        8.65      -27.10     83.56 o
 -14   0  14     3524.27     2845.64    271.01 o
 -12   0  14        2.36      -41.48     60.43 o
 -10   0  14      308.32       97.29     71.05 o
  -8   0  14      208.62      158.86     60.14 o
  -6   0  14     4964.82     4497.92    173.23 o
  -4   0  14     2847.45     2727.43    154.66 o
  -2   0  14      121.13       85.84     53.91 o
   0   0  14       39.88       15.87     58.83 o
   2   0  14       63.58       48.32     47.34 o
   4   0  14      290.60      341.47     61.04 o
   6   0  14      263.48      319.88     63.54 o
   8   0  14      968.01      870.84     89.84 o
  10   0  14      111.78      114.86     55.14 o
  12   0  14        0.09      -17.36     93.73 o
 -31   1  14      236.41      231.84     64.91 o
 -29   1  14       27.96       94.95     49.29 o
 -27   1  14       32.75       58.79     46.66 o
 -25   1  14        3.44       31.81     39.02 o
 -23   1  14      154.42      140.08     41.66 o
 -21   1  14       20.75       -8.64     39.89 o
 -19   1  14     1108.34      879.83     85.40 o
 -17   1  14      181.03      160.34     48.49 o
 -15   1  14      130.23      113.57     44.01 o
 -13   1  14      235.31      222.72     38.37 o
 -11   1  14     1134.63      873.74     57.18 o
  -9   1  14      122.45      127.45     33.81 o
  -7   1  14       17.96       39.28     42.01 o
  -5   1  14     1066.65     1095.67     62.36 o
  -3   1  14       29.15       30.09     35.13 o
  -1   1  14      373.30      427.71     41.43 o
   1   1  14        8.00      -42.42     28.28 o
   3   1  14      265.35      209.37     37.27 o
   5   1  14      425.82      439.52     53.61 o
   7   1  14       50.70        7.58     50.72 o
   9   1  14       22.90       37.24     61.45 o
  11   1  14      100.49      205.93     75.46 o
 -30   2  14       55.96      -44.13     72.02 o
 -28   2  14        1.01       26.08     74.14 o
 -26   2  14       77.56       94.51     84.69 o
 -24   2  14        7.55      -14.15     50.23 o
 -22   2  14        0.34       37.95     51.24 o
 -20   2  14       34.62      -70.19     46.80 o
 -18   2  14      171.10       84.44     83.37 o
 -16   2  14      530.25      307.29     68.45 o
 -14   2  14      252.99      250.84     54.19 o
 -12   2  14      223.89      215.16     61.37 o
 -10   2  14        2.42      -61.99     41.33 o
  -8   2  14      423.49      414.12     57.39 o
  -6   2  14       57.37       52.30     48.07 o
  -4   2  14       38.83       20.99     38.89 o
  -2   2  14      721.66      893.02     75.44 o
   0   2  14       44.25        4.01     43.35 o
   2   2  14      113.97      167.98     83.53 o
   4   2  14        1.98      -59.32     47.17 o
   6   2  14      134.85       95.15     59.77 o
   8   2  14       69.02      -33.82     60.29 o
  10   2  14      234.68      262.30    101.61 o
 -29   3  14       20.45       63.18     67.59 o
 -27   3  14        9.05       15.33     53.97 o
 -25   3  14       14.91       23.52     56.04 o
 -23   3  14      100.21       67.36     57.92 o
 -21   3  14       81.34      139.30     59.09 o
 -19   3  14      100.17      118.98     57.98 o
 -17   3  14      204.02      226.79     62.89 o
 -15   3  14       31.38       18.79     51.20 o
 -13   3  14       67.86       36.79     47.47 o
 -11   3  14        5.94      -34.59     43.24 o
  -9   3  14      171.80      139.93     55.44 o
  -7   3  14       21.51       -5.41     46.51 o
  -5   3  14        0.57        2.42     46.98 o
  -3   3  14      893.09     1057.62    107.72 o
  -1   3  14       12.08       54.53    108.41 o
   1   3  14      374.34      253.68     86.41 o
   3   3  14       80.35      121.94     52.28 o
   5   3  14       24.22      -74.78     49.85 o
   7   3  14       35.79      131.81     69.56 o
 -26   4  14       32.08      113.77    111.79 o
 -24   4  14       31.40      399.24    421.20 o
 -22   4  14      138.28       51.34     77.44 o
 -20   4  14       14.14       85.27     71.81 o
 -18   4  14       23.97      186.32     81.44 o
 -16   4  14      531.66      482.85    113.49 o
 -14   4  14       15.45       29.85     53.79 o
 -12   4  14       42.14       72.47     53.80 o
 -10   4  14      836.79      956.58     90.17 o
  -8   4  14        0.04       10.03     52.13 o
  -6   4  14      361.00      365.64    104.57 o
  -4   4  14      301.50      255.99     75.33 o
  -2   4  14        1.51      160.35     82.23 o
   0   4  14      418.45      390.71    104.52 o
   2   4  14        1.36        6.89     75.54 o
   4   4  14       19.85       63.92     71.49 o
 -19   5  14       48.10      131.96     83.56 o
 -17   5  14      116.56      185.92     84.59 o
 -15   5  14      344.82      403.00     81.70 o
 -13   5  14        3.38      -38.86     55.01 o
 -11   5  14       33.76       37.83     75.72 o
  -9   5  14       19.60      -16.46     82.66 o
  -7   5  14       80.47      179.37     72.10 o
  -5   5  14        0.99      -83.16     55.44 o
  -3   5  14       52.76       -3.82     93.73 o
  -1   5  14      187.21      203.46     97.26 o
 -31   1  15        0.42      -27.43     71.94 o
 -29   1  15       66.46        6.82     48.19 o
 -27   1  15        0.87        0.77     46.36 o
 -25   1  15        1.92       48.95     41.31 o
 -23   1  15      152.62      243.85     47.29 o
 -21   1  15      308.27      177.76     63.72 o
 -19   1  15      298.44      137.68     48.24 o
 -17   1  15       54.11       20.25     40.53 o
 -15   1  15       11.61       44.35     34.26 o
 -13   1  15      600.60      596.00     51.27 o
 -11   1  15      423.67      424.01     45.88 o
  -9   1  15       27.81       44.86     31.35 o
  -7   1  15      431.90      379.77     43.54 o
  -5   1  15       40.96       12.69     27.59 o
  -3   1  15      120.53      142.93     33.40 o
  -1   1  15      137.18      127.10     40.66 o
   1   1  15        2.94       40.92     30.20 o
   3   1  15       53.51       86.60     53.70 o
   5   1  15        6.32       -1.49     61.06 o
   7   1  15      101.04       32.01     66.90 o
 -28   2  15      122.00      156.41     66.45 o
 -26   2  15       28.23       40.94     57.67 o
 -24   2  15      361.77      406.85     81.34 o
 -22   2  15       72.77       11.88     53.39 o
 -20   2  15      507.97      463.86     80.32 o
 -18   2  15      176.47      135.67     64.42 o
 -16   2  15      595.76      460.99    101.61 o
 -14   2  15        1.84        3.24     47.48 o
 -12   2  15      327.05      250.95     63.81 o
 -10   2  15        5.65      -42.44     42.01 o
  -8   2  15      413.89      460.48     69.47 o
  -6   2  15     1002.50     1030.10     93.67 o
  -4   2  15        2.72       -7.30     47.90 o
  -2   2  15       74.63       20.47     47.79 o
   0   2  15       13.23      -12.80     54.47 o
   2   2  15       60.18      -76.41     53.51 o
   4   2  15       53.51      130.23     67.85 o
   6   2  15      106.77       90.26     70.19 o
 -27   3  15       71.98       88.43     66.70 o
 -25   3  15       50.35       63.59     59.99 o
 -23   3  15        1.22       84.79     73.75 o
 -21   3  15        5.04       42.43     56.32 o
 -19   3  15      142.96      142.00     66.61 o
 -17   3  15      493.56      488.08     81.89 o
 -15   3  15      450.56      381.13     67.31 o
 -13   3  15      228.40      281.93     63.48 o
 -11   3  15       13.25      -14.99     47.33 o
  -9   3  15      314.71      248.97     64.78 o
  -7   3  15      336.34      347.55     69.87 o
  -5   3  15      237.63      307.20     67.53 o
  -3   3  15        1.88      -44.77     56.41 o
  -1   3  15       72.49      134.69     87.44 o
   1   3  15       23.13       -3.58     55.00 o
   3   3  15       95.11       53.12     87.58 o
 -22   4  15        9.07      -28.29     72.33 o
 -20   4  15       72.22      215.68     86.24 o
 -18   4  15      311.07      322.62     95.46 o
 -16   4  15       20.46       19.47     58.79 o
 -14   4  15       33.99       16.37     62.10 o
 -12   4  15       55.90      -21.33     60.78 o
 -10   4  15        0.60       13.08     70.69 o
  -8   4  15       11.09       43.87     54.56 o
  -6   4  15        4.26        7.17     74.62 o
  -4   4  15      232.10      158.33     71.34 o
  -2   4  15        0.92       19.85     78.94 o
   0   4  15        4.90       49.32     88.36 o
 -28   0  16       48.64       82.89     89.21 o
 -26   0  16      898.52     1064.24    250.69 o
 -24   0  16       33.74       87.43     88.08 o
 -22   0  16      511.79      316.52     88.08 o
 -20   0  16      229.59      256.56     71.41 o
 -18   0  16       24.07       50.16     56.75 o
 -16   0  16      172.55       52.04     73.79 o
 -14   0  16      933.04      672.52    196.48 o
 -12   0  16      774.78      620.59    110.77 o
 -10   0  16      841.94      852.60    134.42 o
  -8   0  16      383.77      366.14     78.38 o
  -6   0  16       77.73       58.43     60.07 o
  -4   0  16       24.22       61.78     60.18 o
  -2   0  16       37.24       36.68     46.79 o
   0   0  16       90.52       65.05     51.01 o
   2   0  16      135.21      123.74     59.07 o
   4   0  16       59.62       41.85     62.53 o
 -27   1  16       67.36       72.73     50.23 o
 -25   1  16      850.81      838.19    124.63 o
 -23   1  16      638.03      759.69     76.36 o
 -21   1  16      492.41      433.05     64.19 o
 -19   1  16      495.62      503.76     64.00 o
 -17   1  16       79.73       29.43     35.12 o
 -15   1  16       15.13       12.88     32.38 o
 -13   1  16      445.77      576.46     65.06 o
 -11   1  16      224.25      172.54     38.22 o
  -9   1  16      389.48      294.04     40.23 o
  -7   1  16       26.07        9.65     23.56 o
  -5   1  16      137.85      122.73     30.02 o
  -3   1  16      486.16      618.23     47.20 o
  -1   1  16      778.10      903.25    145.83 o
   1   1  16        3.70      -12.42     84.90 o
   3   1  16        9.90       16.35     63.77 o
 -26   2  16      185.55      192.04     71.45 o
 -24   2  16       26.98       70.56     62.25 o
 -22   2  16        0.06       -7.95     69.48 o
 -20   2  16       14.05      113.68     64.55 o
 -18   2  16      102.98       60.94     61.45 o
 -16   2  16      167.54      111.08     57.80 o
 -14   2  16      479.54      324.58     80.69 o
 -12   2  16      653.94      528.30     76.84 o
 -10   2  16      363.27      258.95     67.16 o
  -8   2  16      237.56      245.45     65.36 o
  -6   2  16      131.44       97.77     57.36 o
  -4   2  16       40.64       21.38     54.87 o
  -2   2  16        1.30        0.35     50.86 o
   0   2  16       79.87      156.59     70.41 o
   2   2  16       24.89       50.81     69.08 o
 -23   3  16      309.78      289.30     78.59 o
 -21   3  16      273.29      309.41     77.57 o
 -19   3  16       10.79       -0.36     60.89 o
 -17   3  16       92.58      108.45     89.95 o
 -15   3  16       54.40      135.71     60.44 o
 -13   3  16        0.14      -40.13     48.87 o
 -11   3  16      167.11      257.42     67.48 o
  -9   3  16       40.87       -9.23     55.57 o
  -7   3  16       38.85      -13.43     54.85 o
  -5   3  16       62.29       51.80     70.77 o
  -3   3  16      406.93      437.37     90.04 o
  -1   3  16        0.44       26.08     65.43 o
 -16   4  16      181.78      170.04     73.64 o
 -14   4  16       93.31       -9.92     78.99 o
 -12   4  16      147.59      132.97     76.72 o
 -10   4  16       82.95       12.80     66.88 o
  -8   4  16       37.34      -58.72     63.88 o
 -25   1  17      192.91      240.11     59.25 o
 -23   1  17       65.13      141.52     49.22 o
 -21   1  17       21.81       10.40     41.28 o
 -19   1  17      118.41       64.63     47.06 o
 -17   1  17       25.17       14.17     33.68 o
 -15   1  17        6.30       46.59     34.15 o
 -13   1  17        2.84      -42.47     29.78 o
 -11   1  17        1.81      -15.17     25.35 o
  -9   1  17        0.09       13.87     31.72 o
  -7   1  17       36.04       25.26     29.10 o
  -5   1  17       24.49       -2.27     49.15 o
  -3   1  17      421.80      561.49     81.59 o
  -1   1  17       95.58      143.32     82.27 o
 -22   2  17        0.20      -85.91     57.27 o
 -20   2  17       60.78      128.29     71.62 o
 -18   2  17        3.74      -37.94     51.43 o
 -16   2  17        4.71      402.24    356.69 o
 -14   2  17      109.08      147.82     63.76 o
 -12   2  17      443.72      535.69     81.83 o
 -10   2  17      294.06      367.92     74.11 o
  -8   2  17       11.14      -34.39     53.23 o
  -6   2  17       31.04       28.12     57.20 o
  -4   2  17       21.73       76.53     56.94 o
 -17   3  17        2.21       47.73     59.89 o
 -15   3  17      142.61       73.24     61.33 o
 -13   3  17        2.74       69.85     59.36 o
 -11   3  17       13.61       -0.27     58.70 o
  -9   3  17        8.12      116.34     61.93 o
 -20   0  18       38.55       -5.24     56.82 o
 -18   0  18        0.00       41.54    130.09 o
 -16   0  18      334.88      305.27     62.40 o
 -14   0  18     1156.65     1415.22    116.14 o
 -12   0  18      190.03      210.64     76.95 o
 -10   0  18      148.97      203.55    161.36 o
  -8   0  18      744.73      873.10    115.59 o
 -19   1  18      141.41      134.56     39.19 o
 -17   1  18       29.00       48.43     31.19 o
 -15   1  18       34.06       88.05     74.98 o
 -13   1  18       62.58      185.11     78.27 o
 -11   1  18       27.22       75.68     52.79 o
  -9   1  18       16.83      -34.77     47.25 o
 
